# Supplementary material for: Comprehensive Analysis of HERV Transcriptome in HIV+ Cells: Absence of HML2 Activation and General Downregulation of Individual HERV Loci
Source: Viruses. 2020 Apr 23;12(4):481. doi: 10.3390/v12040481 (PMC7232394; doi:10.3390/v12040481)
Supplement: Supplementary file 1 [file viruses-12-00481-s001.zip]

Archive with 20 entries (17 files):
- updated_suppl_files/
- updated_suppl_files/.DS_Store
- __MACOSX/
- __MACOSX/updated_suppl_files/
- __MACOSX/updated_suppl_files/._.DS_Store
- updated_suppl_files/File S2.xlsx
- __MACOSX/updated_suppl_files/._File S2.xlsx
- updated_suppl_files/File S3.xlsx
- __MACOSX/updated_suppl_files/._File S3.xlsx
- updated_suppl_files/Figure_S3.pdf
- __MACOSX/updated_suppl_files/._Figure_S3.pdf
- updated_suppl_files/Figure_S2.pdf
- __MACOSX/updated_suppl_files/._Figure_S2.pdf
- updated_suppl_files/File S4.xlsx
- __MACOSX/updated_suppl_files/._File S4.xlsx
- updated_suppl_files/Figure_S1.pdf
- __MACOSX/updated_suppl_files/._Figure_S1.pdf
- updated_suppl_files/File S1.docx
- __MACOSX/updated_suppl_files/._File S1.docx
- __MACOSX/._updated_suppl_files
