# Supplementary material for: Comprehensive Analysis of HERV Transcriptome in HIV+ Cells: Absence of HML2 Activation and General Downregulation of Individual HERV Loci
Source: Viruses. 2020 Apr 23;12(4):481. doi: 10.3390/v12040481 (PMC7232394; doi:10.3390/v12040481)
Supplement: Supplementary file 1 [file viruses-12-00481-s001.zip › updated_suppl_files/File S2.xlsx]

## Sheet: TPM >= 0,1
HERV ID*	SRR2096825 TPM (HIV+)	SRR2096826 TPM (HIV-)	mean TPM	coordinates (hg38)	STRAND	HERV group	colocalized genes (GENCODE)
4849	365.244	610.419	487.832	chr20:49281111-49287514	-	HERVIP	ZFAS1, SNORD12, SNORD12B			mean TPM	median TPM
4444	74.9377	214.455	144.696	chr17:35500300-35508365	+	HERVE	SLFN12L		HIV+	6.32025	1.4656
2384	58.9485	124.566	91.7574	chr6:158611716-158621390	-	HERVFA	TMEM181		HIV-	11.2511	2.23373
19q13.2a	94.62	83.78	89.2	chr19:40071940-40072654	+	HERVW	ZNF780A		all	8.7857	1.85278
4696	30.2934	38.6588	34.4761	chr19:27745824-27751453	+	HML5	LINC00662
4224	20.8995	32.8341	26.8668	chr14:102233835-102239533	+	HERVFB	MOK
4796	28.199	22.6772	25.4381	chr19:58305671-58315267	+	HML6	ZNF8, ERVK3-1, AC020915.4, AC010642.2
5387	6.52584	41.3841	23.955	chrX:53159114-53163826	-	HML6
3651	14.3152	31.7586	23.0369	chr11:117810114-117814332	+	HERVH	FXYD2, DSCAML1
2519	12.3226	33.7222	23.0224	chr7:64834895-64840158	-	HERVFC	ZNF138
5815	6.51137	39.4069	22.9591	chr1:8921052-8927320	+	HERVFB
6074	15.9191	29.1822	22.5506	chr1:156183883-156189713	-	HML5
4795	19.3278	25.4839	22.4058	chr19:57896193-57904466	+	HML1	AC010326.2
3107	14.3092	30.4917	22.4004	chr9:92071698-92078223	+	HERVH	SPTLC1
1066	22.3173	14.7362	18.5268	chr3:112694118-112700907	+	HERVL
4618	8.56788	23.2708	15.9194	chr19:11942460-11946832	-	HERVE	ZNF700, AC008770
4778	10.3474	21.2514	15.7994	chr19:53433104-53439966	-	HERV3	AC022137.3/.4, ZNF61, TPM3P9
4741	2.15863	22.7689	12.4638	chr19:46102204-46109974	-	HERVH
4655	11.5116	13.375	12.4433	chr19:21412023-21418531	-	HML3	ZNF493
2334	4.44545	18.9332	11.6893	chr6:130192311-130198222	+	HERVH	SAMD3
14q32.11	7.88	14.06	10.97	chr14:91225664-91226868	-	HERVW
2p16.2	8.05	13.44	10.745	chr2:53756639-53761426	+	HERVW	ASB3
6062	8.35813	12.1237	10.2409	chr1:150632808-150635885	-	HML2
4720	6.88893	11.8397	9.36433	chr19:38821337-38827018	+	HERV9	ECH1, HNRNPL, AC104534.1, AC008982.1
1975	4.33948	14.0795	9.20951	chr5:124966686-124972226	-	HERVH	LINC02240
2022	6.76194	11.644	9.20297	chr5:154878591-154886115	+	HERVIP
4374	3.07385	13.9841	8.529	chr16:35267618-35277076	-	HERVT
4595	4.67855	11.9322	8.30539	chr19:5851940-5857198	+	HERVH	AC024592.2, LOC101928844
3113	4.56154	11.6293	8.0954	chr9:94539871-94545509	+	HERVH
4023	4.77327	10.7543	7.7638	chr13:86757264-86765463	-	HERVFB
2637	6.08671	8.85505	7.47088	chr7:135172192-135175958	+	HERVIP	AC083862.3
4332	4.54931	10.1667	7.35803	chr16:3076839-3081509	-	HML3	AC108134.3
4763	6.13183	8.54102	7.33642	chr19:52410630-52414733	-	HML6	ZNF528
4485	4.54381	9.28722	6.91552	chr17:75252621-75258281	+	HERVH	GGA3
13q13.3	4.07	9.44	6.755	chr13:36956650-36958981	+	HERVW	ALG5
1744	10.1062	2.90579	6.50599	chr5:702471-708501	+	HERVH
4713	6.55022	6.31647	6.43334	chr19:36155475-36161023	-	HERVH
4360	6.0255	6.57896	6.30223	chr16:30096876-30103835	+	HERVIP	AC012645.1, LOC101928595
3553	3.97027	8.48381	6.22704	chr11:78080836-78087032	+	HERVH	NDUFC2-KCTD14
1q22	4.57	7.79	6.18	chr1:155622389-155626664	-	HERVW	MSTO1, MSTO2P
4054	6.84258	5.48644	6.16451	chr13:102667824-102672563	-	HML5	TPP2
4051	3.60701	8.70718	6.15709	chr13:100077330-100084925	+	HERV9	PCCADT
6084	5.19965	6.17456	5.6871	chr1:161404178-161410952	-	HERVE	AL592295.4 E .3
3701	2.68233	8.67765	5.67999	chr12:9962437-9968690	-	HERVH	CLEC12A
1298	4.25295	6.89733	5.57514	chr4:8482399-8488709	-	HERVH
4335	4.40696	6.26766	5.33731	chr16:8837972-8845457	-	HERVH	PMM2
3955	4.32598	6.17989	5.25294	chr13:48056344-48062289	+	HERVH	MED4
5705	2.53289	7.87904	5.20596	chrX:131712025-131717764	+	HERVH	FIRRE
1407	1.84078	8.37443	5.10761	chr4:54020079-54025546	+	HERVH	CHIC2, AC058822.1
14q21.2	2.79	7.37	5.08	chr14 45019485 45023694	-	HERVW	TOGARAM1
3189	3.6966	5.05024	4.37342	chr10:5863342-5868938	+	HERV9	ANKRD16
2313	2.33842	6.37276	4.35559	chr6:120462634-120468133	-	HERVH	AL096854.1
4489	2.7981	5.52291	4.1605	chr17:80399794-80408186	+	HERVH
6275	2.74001	5.03651	3.88826	chr22:30675434-30679923	-	HML1
4843	2.39181	5.35428	3.87305	chr20:44670229-44676774	+	HERVH	AL139352.1, LINC01260
4213	2.84187	4.76508	3.80348	chr14:92041755-92049821	-	HERVH	TRIP11
5633	3.60067	3.64019	3.62043	chrX:108142407-108144115	-	HERVL	ATG4A
2219	1.44935	5.49471	3.47203	chr6:78854118-78858747	+	HML1
3436	1.15717	5.73236	3.44476	chr11:34897477-34907140	+	HUERSP3	APIP
3406	1.74678	4.70921	3.22799	chr11:14524261-14529062	+	HERVH	PSMA1
4627	2.55771	3.65052	3.10412	chr19:15828738-15836170	+	HERVH	LINC01764, UCA1
3317	2.15992	4.0313	3.09561	chr10:89406217-89412947	+	HERV9	IFIT1
2015	2.33826	3.74967	3.04397	chr5:151244692-151251626	-	HERV4
3170	3.36191	2.71905	3.04048	chr9:133031186-133037838	-	HERVIP	GTF3C5
6245	1.68366	4.31208	2.99787	chr1:246634716-246639697	-	HERVH48	CNST
2557	1.56298	4.3686	2.96579	chr7:92479193-92485274	-	HERVH	AC007566.1, ERVW-1
3370	1.29119	4.51857	2.90488	chr10:120844932-120850561	+	HERVH	WDR11-AS1, AL391425.1
6056	2.74616	3.0621	2.90413	chr1:143764648--143778492	-	MER66-int
6073	1.59988	3.89656	2.74822	chr1:155691833-155699521	-	HML10	DAP3
4086	2.20692	3.06782	2.63737	chr14:24009696-24015776	-	HML2	AL136419.1
4336	1.98295	3.27084	2.62689	chr16:8833043-8838400	-	HERVH	PMM2
6228	1.9434	3.20562	2.57451	chr1:235670104-235675570	+	HERVIP	LYST
6q27b	0.55	4.33	2.44	chr6 166891083 166898253	+	HERVW	AL159163.1
5929	2.09246	2.51837	2.30542	chr1:74740033-74745644	-	HERV9	TYW3
2654	1.89634	2.70657	2.30146	Chr7:141751126-141756138	-	HML2	SSBP1
624	2.1214	2.40465	2.26303	chr2:97821095-97829792	+	HERV9	TMEM131
1797	1.87413	2.58368	2.2289	chr5:32552330-32558893	-	HERV9	SUB1
2411	2.85357	1.51457	2.18407	chr7:5020879-5028716	-	HARLEQUIN	RBAK-RBAKDN
1p22.2a	1.9	2.46	2.18	chr1 46951891 46958907	+	HERVW
4353	1.12359	3.1405	2.13204	chr16:21629456-21637915	-	HERV9	METTL9
6169	1.92396	2.21032	2.06714	chr1:206052519-206058912	-	HARLEQUIN	RHEX
933	0.58492	3.54804	2.06648	chr3:44344658-44350393	-	HERVH	TCAIM
1113	0.701111	3.24026	1.97068	chr3:128959818-128965400	+	HERVH	KIAA1257
3922	1.69363	2.18784	1.94073	chr12:133090536-133096478	-	HML2	ZNF140
4906	1.89749	1.9802	1.93884	chr21:42916742-42925876	-	HERVH48	ERVH48-1
3545	1.31344	2.50817	1.9108	chr11:71908491-71912322	+	HERVE	AP002495.1
3788	0.387179	3.39238	1.88978	chr12:48111344-48115676	-	HERVH	PFKM
4758	1.58892	2.14181	1.86536	chr19:51976152-51981430	+	HML6	ZNF350, ZNF350-AS1, ZNF615
2476	0.317302	3.20785	1.76257	chr7:43859699-43864985	-	HML3
7p21.1	1.36	2.05	1.705	chr7 35696138 35697017	+	HERVW	AC018647.2
5356	0.593195	2.69867	1.64593	chrX:46486517-46490287	-	HML8	KRBOX4
510	1.6637	1.59786	1.63078	chr2:37128733-37135454	+	HERVFA	EIF2AK2
3937	1.26691	1.85718	1.56204	chr13:27211991-27220817	+	HERV9	LINC02340
Xp11.21	0.63	2.47	1.55	chrX 7699169 7704068	-	HERVW
2677	1.91327	1.17438	1.54383	chr7:152027645-152035827	-	HERV9	GALNT11
3528	1.57616	1.4417	1.50893	chr11:67882066-67889515	-	HERVT	LINC02754
4300	1.76368	1.21997	1.49183	chr15:82702377-82708400	+	HERVH	AP3B2
6036	2.16072	0.819163	1.48994	chr1:121510043-121514183	+	HERV9	AL592494.1
3341	0.971934	1.9652	1.46857	chr10:100380920-100388398	+	HERVH	OLMALINC
4821	1.28936	1.60432	1.44684	chr20:18517122--18522759	-	HERVH	SEC23B
4716	1.05743	1.78172	1.41958	chr19:37106647-37116164	-	HML2	ZNF420
3544	0.69023	2.09342	1.39182	chr11:71886034-71890084	+	HERVE	AP002495.1
1466	0.972916	1.77047	1.37169	chr4:74082718-74094211	+	PRIMA41
2658	0.207569	2.51816	1.36287	chr7:143105117-143110504	+	HERVH
2098	0.813808	1.85117	1.33249	chr6:26288022-26296266	-	HML6
4292	0.836079	1.77504	1.30556	chr15:76262993-76269680	+	HML1	ETFA
4610	0.644851	1.95579	1.30032	chr19:9635997-9642066	-	HERVH	ZNF561-AS1
3637	0.353516	2.23373	1.29362	chr11:108198480-108204806	+	HUERSP2
5407	0.174306	2.29085	1.23258	chrX:57102981-57109396	+	HML6
4760	0.681905	1.76177	1.22184	chr19:52300620-52307999	-	HML3	ZNF480
18p11.21	0.48	1.95	1.215	chr18 4681680 4692409	+	HERVW
836	0.858482	1.46459	1.16153	chr2:231091002-231101422	-	HML5	PSMD1
1379	0.656204	1.65852	1.15736	chr4:39539256-39544368	-	HML6	UGDH-AS1
3887	0.458568	1.8544	1.15649	chr12:100159365-100165461	-	HML5	GOLGA2P5
2648	0.714411	1.56488	1.13965	chr7:138556758-138566149	-	HERV3	TRIM24
6251	1.06583	1.19725	1.13154	chr1:247286141-247290862	+	HERVH48
4215	0.781256	1.48093	1.13109	chr14:92622441-92628166	-	HERVIP	RIN3
2307	1.90205	0.349622	1.12583	chr6:118617102-118626802	+	HERV30	CEP85L
2320	1.4656	0.779832	1.12271	chr6:122504845-122512093	-	HML10	PKIB
4593	0.915909	1.31178	1.11384	chr19:5158459-5165784	-	HERV9
1549	0.462916	1.75499	1.10895	chr4:106109837-106114668	+	HML5	TBCK
4755	0.9973	1.20989	1.1036	chr19:51397351-51402957	-	HML1	AC008750.7
1p12	1.28	0.92	1.1	chr1 41944456 41950311	+	HERVW	HIVEP3
3371	2.1882	0	1.0941	chr10:123814109-123820241	+	HERVL	CPXM2
4363	0.658302	1.5212	1.08975	chr16:30859452-30865397	+	HERVH	BCL7C
6265	1.25255	0.904501	1.07853	chr22:19934438-19940687	+	HML8	TXNRD2
4487	1.51843	0.614038	1.06623	chr17:76605988-76611511	-	HERVH
3076	0.912794	1.19966	1.05622	chr9:78180694-78186819	+	HERVH
691	0.102717	1.97303	1.03788	chr2:136071818-136077261	-	HML6
957	0.293278	1.77898	1.03613	chr3:51742261-51747980	+	HERV9
4721	1.25713	0.762555	1.00984	chr19:38935164-38941835	-	HML3	AC011455.2
4361	0.799494	1.2124	1.00595	chr16:30541765-30548758	-	HERVFB
2134	1.12379	0.852094	0.987943	chr6:45235730-45241700	+	HML3	SUPT3H
2q11.2	0.54	1.37	0.955	chr2 96217144 96223325	-	HERVW	STARD7_AS1
715	0.788657	1.08724	0.937951	chr2:152701339-152709137	+	HERVIP	PRPF40A
4457	1.55648	0.314712	0.935594	chr17:43872528-43874324	+	HML6
3167	0.822488	1.03939	0.930941	chr9:131680373-131685811	+	HML3	RAPGEF1
1992	1.0856	0.768263	0.926934	chr5:131571880-131582180	+	HERVH	RAPGEF6, AC008695.1
4329	0.288884	1.55762	0.923253	chr15:101072487-101078293	+	HERVH	LRRK1, AC090907.2
1884	0.62854	1.19145	0.909993	chr5:76879901-76887017	-	HERVH	S100Z
3367	0.622677	1.18033	0.901505	chr10:119883692-119890875	+	HERV9
2776	0.888284	0.898034	0.893159	chr8: 41590933-41597227	-	HERVE	GPAT4
546	0.490599	1.28956	0.890077	chr2:58113432-58119130	-	HERVH	VRK2
3112	1.32198	0.445496	0.883736	chr9:94265146-94270221	-	PABL	ZNF169
791	0.687562	0.993012	0.840287	chr2:203961942-203967634	-	HERVH	ICOS
4153	0.657072	0.996426	0.826749	chr14:53128745-53135552	+	HERVH
2082	1.38279	0.254175	0.818482	chr6:16455730-16464625	+	HERV9	ATXN1
4594	1.44716	0.12192	0.78454	chr19:5548576-5553212	+	HERVH
5804	0.50826	1.02768	0.767969	chr1:1412252-1418852	-	HARLEQUIN	AL391244.2
2317	0.41986	1.10362	0.761739	chr6:121191685-121198343	+	HERVL	TBC1D32
2766	0.688177	0.811685	0.749931	chr8:38081818-38091567	-	HERV1	AP006545.3
4475	0.31988	1.16421	0.742043	chr17:55467773-55476512	+	HERVH	SMIM36
4772	0.511422	0.930663	0.721042	chr19:52956727-52962193	+	HERVE	ZNF816 , AC010328.3, ZNF321P
4185	0.652376	0.753756	0.703066	chr14:75580498-75586497	-	HERVH	AC007182.1, FLVCR2
5816	0.363476	1.04115	0.702313	chr1:9086800-9096029	+	HERVFA
2305	0.966134	0.411258	0.688696	chr6:118579711-118590706	+	HUERSP3	CEP85L
3200	0.611424	0.741762	0.676593	chr10:18573539-18578111	+	HERVIP	NSUN6
565	0.330429	0.946491	0.63846	chr2:69789458-69799610	-	HUERSP3	ANXA4
3433	0.309058	0.937351	0.623204	chr11:31607846-31609655	-	HERVFB	ELP4
2981	0	1.22785	0.613927	chr8:144871051-144873813	+	HML3
4511	0.151761	1.07398	0.612872	chr18:13700682-13708050	+	MER57	FAM210A
3166	1.0656	0.1197	0.592651	chr9:131547214-131551936	+	HERVH	PRRT1B
3866	0.225166	0.910548	0.567857	chr12:88179572-88184538	-	HML5	TMTC3
3145	0.205723	0.90125	0.553486	chr9:112391953-112400106	-	HML8	HSDL2 (
6283	0.66677	0.421305	0.544037	chr22:39056262-39062970	-	HERVH	APOBEC3F
4426	0.430812	0.544425	0.487619	chr17:11971756-11976947	+	HERVH	ZNF18, AXC005410.2
4777	0.220286	0.742346	0.481316	chr19:53469861-53477475	-	HERV3	AC022137.4, ZNF813
4184	0.571079	0.384898	0.477988	chr14:73703339-73709213	+	HERVH	DNAL1, PNMA1, ELSMAN1
1112	0	0.935179	0.46759	chr3:128920573-128923595	+	HML1	KIAA1257
4767	0.698858	0.201865	0.450361	chr19:52627795-52633395	+	HERVH	ZNF83
6214	0	0.734651	0.367326	chr1:228676559-228682714	-	HERVH	RHOU
2946	0	0.706528	0.353264	chr8:119875181-119875981	-	HERVH	AP005717.1, DEPTOR
4164	0	0.511514	0.255757	chr14:59445365-59449785	+	HERVH
4481	0.217967	0.22036	0.219163	chr17:74584366-74586931	+	HML6	CD300LD
864	0.162289	0.246106	0.204197	chr3:9847662-9854552	-	HML2	RPUSD3, TTLL3
3403	0.135405	0.136891	0.136148	chr11:10004952-10009081	+	MER50	SBF2
3537	0.090088	0.182154	0.136121	chr11:70213950-70220156	-	HERVH	FADD
* ID referred to Vargiu et al. 2016, except for HERV-W locus names that come from Grandi et al. 2016

## Sheet: TPM >= 1
HERV ID*	SRR2096825 TPM (HIV+)	SRR2096826 TPM (HIV-)	mean TPM	fold change (HIV+)	fold change (HIV-)	Coordinates (hg38)	colocalized genes (GENCODE)	STRAND	HERV group
4849	365.24	610.42	487.83		1.67	chr20:49281111-49287514	ZFAS1, SNORD12, SNORD12B	-	HERVIP				mean TPM	median TPM
4444	74.94	214.46	144.7		2.86	chr17:35500300-35508365	SLFN12L	+	HERVE			HIV+	7.13375	1.76
2384	58.95	124.57	91.76		2.11	chr6:158611716-158621390	TMEM181	-	HERVFA			HIV-	12.6948	2.72
19q13.2a	94.62	83.78	89.2	1.1		chr19:40071940-40072654	ZNF780A	+	HERVW
4696	30.29	38.66	34.475		1.28	chr19:27745824-27751453	LINC00662	+	HML5
4224	20.9	32.83	26.865		1.57	chr14:102233835-102239533	MOK	+	HERVFB
4796	28.2	22.68	25.44	1.24		chr19:58305671-58315267	ZNF8, ERVK3-1, AC020915.4, AC010642.2	+	HML6
5387	6.53	41.38	23.955		6.34	chrX:53159114-53163826		-	HML6			all	4.85653	2.105
3651	14.32	31.76	23.04		2.22	chr11:117810114-117814332	FXYD2, DSCAML1	+	HERVH
2519	12.32	33.72	23.02		2.74	chr7:64834895-64840158	ZNF138	-	HERVFC
5815	6.51	39.41	22.96		6.05	chr1:8921052-8927320		+	HERVFB
6074	15.92	29.18	22.55		1.83	chr1:156183883-156189713		-	HML5
4795	19.33	25.48	22.405		1.32	chr19:57896193-57904466	AC010326.2	+	HML1
3107	14.31	30.49	22.4		2.13	chr9:92071698-92078223	SPTLC1	+	HERVH
1066	22.32	14.74	18.53	1.51		chr3:112694118-112700907		+	HERVL
4618	8.57	23.27	15.92		2.72	chr19:11942460-11946832	ZNF700, AC008770	-	HERVE
4778	10.35	21.25	15.8		2.05	chr19:53433104-53439966	AC022137.3/.4, ZNF61, TPM3P9	-	HERV3
4741	2.16	22.77	12.465		10.55	chr19:46102204-46109974		-	HERVH
4655	11.51	13.37	12.44		1.16	chr19:21412023-21418531	ZNF493	-	HML3
2334	4.45	18.93	11.69		4.26	chr6:130192311-130198222	SAMD3	+	HERVH
14q32.11	7.88	14.06	10.97		1.8	chr14:91225664-91226868		-	HERVW
2p16.2	8.05	13.44	10.745		1.7	chr2:53756639-53761426	ASB3	+	HERVW
6062	8.36	12.12	10.24		1.45	chr1:150632808-150635885		-	HML2
4720	6.89	11.84	9.365		1.72	chr19:38821337-38827018	ECH1, HNRNPL, AC104534.1, AC008982.1	+	HERV9
1975	4.34	14.08	9.21		3.24	chr5:124966686-124972226	LINC02240	-	HERVH
2022	6.76	11.64	9.2		1.72	chr5:154878591-154886115		+	HERVIP
4374	3.07	13.98	8.525		4.55	chr16:35267618-35277076		-	HERVT
4595	4.68	11.93	8.305		2.55	chr19:5851940-5857198	AC024592.2, LOC101928844	+	HERVH
3113	4.56	11.63	8.095		2.55	chr9:94539871-94545509		+	HERVH
4023	4.77	10.75	7.76		2.25	chr13:86757264-86765463		-	HERVFB
2637	6.09	8.86	7.475		1.45	chr7:135172192-135175958	AC083862.3	+	HERVIP
4332	4.55	10.17	7.36		2.23	chr16:3076839-3081509	AC108134.3	-	HML3
4763	6.13	8.54	7.335		1.39	chr19:52410630-52414733	ZNF528	-	HML6
4485	4.54	9.29	6.915		2.04	chr17:75252621-75258281	GGA3	+	HERVH
13q13.3	4.07	9.44	6.755		2.3	chr13:36956650-36958981	ALG5	+	HERVW
1744	10.11	2.91	6.51	3.48		chr5:702471-708501		+	HERVH
4713	6.55	6.32	6.435	1.04		chr19:36155475-36161023		-	HERVH
4360	6.03	6.58	6.305		1.09	chr16:30096876-30103835	AC012645.1, LOC101928595	+	HERVIP
3553	3.97	8.48	6.225		2.14	chr11:78080836-78087032	NDUFC2-KCTD14	+	HERVH
1q22	4.57	7.79	6.18		1.7	chr1:155622389-155626664	MSTO1, MSTO2P	-	HERVW
4054	6.84	5.49	6.165	1.25		chr13:102667824-102672563	TPP2	-	HML5
4051	3.61	8.71	6.16		2.41	chr13:100077330-100084925	PCCADT	+	HERV9
6084	5.2	6.17	5.685		1.19	chr1:161404178-161410952	AL592295.4 E .3	-	HERVE
3701	2.68	8.68	5.68		3.24	chr12:9962437-9968690	CLEC12A	-	HERVH
1298	4.25	6.9	5.575		1.62	chr4:8482399-8488709		-	HERVH
4335	4.41	6.27	5.34		1.42	chr16:8837972-8845457	PMM2	-	HERVH
3955	4.33	6.18	5.255		1.43	chr13:48056344-48062289	MED4	+	HERVH
5705	2.53	7.88	5.205		3.11	chrX:131712025-131717764	FIRRE	+	HERVH
1407	1.84	8.37	5.105		4.55	chr4:54020079-54025546	CHIC2, AC058822.1	+	HERVH
14q21.2	2.79	7.37	5.08		2.6	chr14 45019485 45023694	TOGARAM1	-	HERVW
3189	3.7	5.05	4.375		1.37	chr10:5863342-5868938	ANKRD16	+	HERV9
2313	2.34	6.37	4.355		2.73	chr6:120462634-120468133	AL096854.1	-	HERVH
4489	2.8	5.52	4.16		1.97	chr17:80399794-80408186		+	HERVH
6275	2.74	5.04	3.89		1.84	chr22:30675434-30679923		-	HML1
4843	2.39	5.35	3.87		2.24	chr20:44670229-44676774	AL139352.1, LINC01260	+	HERVH
4213	2.84	4.77	3.805		1.68	chr14:92041755-92049821	TRIP11	-	HERVH
5633	3.6	3.64	3.62		1.01	chrX:108142407-108144115	ATG4A	-	HERVL
2219	1.45	5.49	3.47		3.79	chr6:78854118-78858747		+	HML1
3436	1.16	5.73	3.445		4.95	chr11:34897477-34907140	APIP	+	HUERSP3
3406	1.75	4.71	3.23		2.7	chr11:14524261-14529062	PSMA1	+	HERVH
4627	2.56	3.65	3.105		1.43	chr19:15828738-15836170	LINC01764, UCA1	+	HERVH
3317	2.16	4.03	3.095		1.87	chr10:89406217-89412947	IFIT1	+	HERV9
2015	2.34	3.75	3.045		1.6	chr5:151244692-151251626		-	HERV4
3170	3.36	2.72	3.04	1.24		chr9:133031186-133037838	GTF3C5	-	HERVIP
6245	1.68	4.31	2.995		2.56	chr1:246634716-246639697	CNST	-	HERVH48
2557	1.56	4.37	2.965		2.8	chr7:92479193-92485274	AC007566.1, ERVW-1	-	HERVH
6056	2.75	3.06	2.905		1.12	chr1:143764648--143778492		-	MER66-int
3370	1.29	4.52	2.905		3.5	chr10:120844932-120850561	WDR11-AS1, AL391425.1	+	HERVH
6073	1.6	3.9	2.75		2.44	chr1:155691833-155699521	DAP3	-	HML10
4086	2.21	3.07	2.64		1.39	chr14:24009696-24015776	AL136419.1	-	HML2
4336	1.98	3.27	2.625		1.65	chr16:8833043-8838400	PMM2	-	HERVH
6228	1.94	3.21	2.575		1.65	chr1:235670104-235675570	LYST	+	HERVIP
6q27b	0.55	4.33	2.44		7.9	chr6 166891083 166898253	AL159163.1	+	HERVW
2654	1.9	2.71	2.305		1.43	Chr7:141751126-141756138	SSBP1	-	HML2
5929	2.09	2.52	2.305		1.2	chr1:74740033-74745644	TYW3	-	HERV9
624	2.12	2.4	2.26		1.13	chr2:97821095-97829792	TMEM131	+	HERV9
1797	1.87	2.58	2.225		1.38	chr5:32552330-32558893	SUB1	-	HERV9
2411	2.85	1.51	2.18	1.88		chr7:5020879-5028716	RBAK-RBAKDN	-	HARLEQUIN
1p22.2a	1.9	2.46	2.18		1.3	chr1 46951891 46958907		+	HERVW
4353	1.12	3.14	2.13		2.8	chr16:21629456-21637915	METTL9	-	HERV9
933	0.58	3.55	2.065		6.07	chr3:44344658-44350393	TCAIM	-	HERVH
6169	1.92	2.21	2.065		1.15	chr1:206052519-206058912	RHEX	-	HARLEQUIN
1113	0.7	3.24	1.97		4.62	chr3:128959818-128965400	KIAA1257	+	HERVH
3922	1.69	2.19	1.94		1.29	chr12:133090536-133096478	ZNF140	-	HML2
4906	1.9	1.98	1.94		1.04	chr21:42916742-42925876	ERVH48-1	-	HERVH48
3545	1.31	2.51	1.91		1.91	chr11:71908491-71912322	AP002495.1	+	HERVE
3788	0.39	3.39	1.89		8.76	chr12:48111344-48115676	PFKM	-	HERVH
4758	1.59	2.14	1.865		1.35	chr19:51976152-51981430	ZNF350, ZNF350-AS1, ZNF615	+	HML6
2476	0.32	3.21	1.765		10.11	chr7:43859699-43864985		-	HML3
7p21.1	1.36	2.05	1.705		1.5	chr7 35696138 35697017	AC018647.2	+	HERVW
5356	0.59	2.7	1.645		4.55	chrX:46486517-46490287	KRBOX4	-	HML8
510	1.66	1.6	1.63	1.04		chr2:37128733-37135454	EIF2AK2	+	HERVFA
3937	1.27	1.86	1.565		1.47	chr13:27211991-27220817	LINC02340	+	HERV9
Xp11.21	0.63	2.47	1.55		3.9	chrX 7699169 7704068		-	HERVW
2677	1.91	1.17	1.54	1.63		chr7:152027645-152035827	GALNT11	-	HERV9
3528	1.58	1.44	1.51	1.09		chr11:67882066-67889515	LINC02754	-	HERVT
4300	1.76	1.22	1.49	1.45		chr15:82702377-82708400	AP3B2	+	HERVH
6036	2.16	0.82	1.49	2.64		chr1:121510043-121514183	AL592494.1	+	HERV9
3341	0.97	1.97	1.47		2.02	chr10:100380920-100388398	OLMALINC	+	HERVH
4821	1.29	1.6	1.445		1.24	chr20:18517122--18522759	SEC23B	-	HERVH
4716	1.06	1.78	1.42		1.68	chr19:37106647-37116164	ZNF420	-	HML2
3544	0.69	2.09	1.39		3.03	chr11:71886034-71890084	AP002495.1	+	HERVE
1466	0.97	1.77	1.37		1.82	chr4:74082718-74094211		+	PRIMA41
2658	0.21	2.52	1.365		12.13	chr7:143105117-143110504		+	HERVH
2098	0.81	1.85	1.33		2.27	chr6:26288022-26296266		-	HML6
4292	0.84	1.78	1.31		2.12	chr15:76262993-76269680	ETFA	+	HML1
4610	0.64	1.96	1.3		3.03	chr19:9635997-9642066	ZNF561-AS1	-	HERVH
3637	0.35	2.23	1.29		6.32	chr11:108198480-108204806		+	HUERSP2
5407	0.17	2.29	1.23		13.14	chrX:57102981-57109396		+	HML6
4760	0.68	1.76	1.22		2.58	chr19:52300620-52307999	ZNF480	-	HML3
18p11.21	0.48	1.95	1.215		4	chr18 4681680 4692409		+	HERVW
1379	0.66	1.66	1.16		2.53	chr4:39539256-39544368	UGDH-AS1	-	HML6
836	0.86	1.46	1.16		1.71	chr2:231091002-231101422	PSMD1	-	HML5
3887	0.46	1.85	1.155		4.04	chr12:100159365-100165461	GOLGA2P5	-	HML5
2648	0.71	1.56	1.135		2.19	chr7:138556758-138566149	TRIM24	-	HERV3
6251	1.07	1.2	1.135		1.12	chr1:247286141-247290862		+	HERVH48
4215	0.78	1.48	1.13		1.9	chr14:92622441-92628166	RIN3	-	HERVIP
2320	1.47	0.78	1.125	1.88		chr6:122504845-122512093	PKIB	-	HML10
2307	1.9	0.35	1.125	5.44		chr6:118617102-118626802	CEP85L	+	HERV30
4593	0.92	1.31	1.115		1.43	chr19:5158459-5165784		-	HERV9
1549	0.46	1.75	1.105		3.79	chr4:106109837-106114668	TBCK	+	HML5
4755	1	1.21	1.105		1.21	chr19:51397351-51402957	AC008750.7	-	HML1
1p12	1.28	0.92	1.1	1.4		chr1 41944456 41950311	HIVEP3	+	HERVW
3371	2.19	0	1.095	not expressed in HIV-		chr10:123814109-123820241	CPXM2	+	HERVL
4363	0.66	1.52	1.09		2.31	chr16:30859452-30865397	BCL7C	+	HERVH
6265	1.25	0.9	1.075	1.38		chr22:19934438-19940687	TXNRD2	+	HML8
4487	1.52	0.61	1.065	2.47		chr17:76605988-76611511		-	HERVH
3076	0.91	1.2	1.055		1.31	chr9:78180694-78186819		+	HERVH
691	0.1	1.97	1.035		19.21	chr2:136071818-136077261		-	HML6
957	0.29	1.78	1.035		6.07	chr3:51742261-51747980		+	HERV9
4721	1.26	0.76	1.01	1.65		chr19:38935164-38941835	AC011455.2	-	HML3
4361	0.8	1.21	1.005		1.52	chr16:30541765-30548758		-	HERVFB
2134	1.12	0.85	0.985	1.32		chr6:45235730-45241700	SUPT3H	+	HML3
2q11.2	0.54	1.37	0.955		2.5	chr2 96217144 96223325	STARD7_AS1	-	HERVW
715	0.79	1.09	0.94		1.38	chr2:152701339-152709137	PRPF40A	+	HERVIP
4457	1.56	0.31	0.935	4.95		chr17:43872528-43874324		+	HML6
1992	1.09	0.77	0.93	1.41		chr5:131571880-131582180	RAPGEF6, AC008695.1	+	HERVH
3167	0.82	1.04	0.93		1.26	chr9:131680373-131685811	RAPGEF1	+	HML3
4329	0.29	1.56	0.925		5.39	chr15:101072487-101078293	LRRK1, AC090907.2	+	HERVH
1884	0.63	1.19	0.91		1.9	chr5:76879901-76887017	S100Z	-	HERVH
3367	0.62	1.18	0.9		1.9	chr10:119883692-119890875		+	HERV9
546	0.49	1.29	0.89		2.63	chr2:58113432-58119130	VRK2	-	HERVH
3112	1.32	0.45	0.885	2.97		chr9:94265146-94270221	ZNF169	-	PABL
791	0.69	0.99	0.84		1.44	chr2:203961942-203967634	ICOS	-	HERVH
4153	0.66	1	0.83		1.52	chr14:53128745-53135552		+	HERVH
2082	1.38	0.25	0.815	5.44		chr6:16455730-16464625	ATXN1	+	HERV9
4594	1.45	0.12	0.785	11.87		chr19:5548576-5553212		+	HERVH
5804	0.51	1.03	0.77		2.02	chr1:1412252-1418852	AL391244.2	-	HARLEQUIN
2317	0.42	1.1	0.76		2.63	chr6:121191685-121198343	TBC1D32	+	HERVL
4475	0.32	1.16	0.74		3.64	chr17:55467773-55476512	SMIM36	+	HERVH
5816	0.36	1.04	0.7		2.86	chr1:9086800-9096029		+	HERVFA
2305	0.97	0.41	0.69	2.35		chr6:118579711-118590706	CEP85L	+	HUERSP3
2981	0	1.23	0.615		not expressed in HIV+	chr8:144871051-144873813		+	HML3
4511	0.15	1.07	0.61		7.08	chr18:13700682-13708050	FAM210A	+	MER57
3166	1.07	0.12	0.595	8.9		chr9:131547214-131551936	PRRT1B	+	HERVH
	HIV +	HIV -		HIV +	HIV -
mean	7.16819	12.7587	max FC	11.87	19.21
median	1.76	2.72
* ID referred to Vargiu et al. 2016, except for HERV-W locus names that come from Grandi et al. 2016

## Sheet: upregulated in HIV+
HERV ID*	SRR2096825 TPM (HIV+)	SRR2096826 TPM (HIV-)	mean TPM	fold change (HIV+)	Coordinates (hg38)	colocalized genes (GENCODE)	STRAND	HERV group
19q13.2a	94.62	83.78	89.2	1.1	chr19:40071940-40072654	ZNF780A	+	HERVW
4796	28.2	22.68	25.44	1.24	chr19:58305671-58315267	ZNF8, ERVK3-1, AC020915.4, AC010642.2	+	HML6
1066	22.32	14.74	18.53	1.51	chr3:112694118-112700907		+	HERVL
1744	10.11	2.91	6.51	3.48	chr5:702471-708501		+	HERVH
4713	6.55	6.32	6.435	1.04	chr19:36155475-36161023		-	HERVH
4054	6.84	5.49	6.165	1.25	chr13:102667824-102672563	TPP2	-	HML5
3170	3.36	2.72	3.04	1.24	chr9:133031186-133037838	GTF3C5	-	HERVIP
2411	2.85	1.51	2.18	1.88	chr7:5020879-5028716	RBAK-RBAKDN	-	HARLEQUIN
510	1.66	1.6	1.63	1.04	chr2:37128733-37135454	EIF2AK2	+	HERVFA
2677	1.91	1.17	1.54	1.63	chr7:152027645-152035827	GALNT11	-	HERV9
3528	1.58	1.44	1.51	1.09	chr11:67882066-67889515	LINC02754	-	HERVT
4300	1.76	1.22	1.49	1.45	chr15:82702377-82708400	AP3B2	+	HERVH
6036	2.16	0.82	1.49	2.64	chr1:121510043-121514183	AL592494.1	+	HERV9
2320	1.47	0.78	1.125	1.88	chr6:122504845-122512093	PKIB	-	HML10
2307	1.9	0.35	1.125	5.44	chr6:118617102-118626802	CEP85L	+	HERV30
1p12	1.28	0.92	1.1	1.4	chr1 41944456 41950311	HIVEP3	+	HERVW
3371	2.19	0	1.095	not expressed in HIV-	chr10:123814109-123820241	CPXM2	+	HERVL
6265	1.25	0.9	1.075	1.38	chr22:19934438-19940687	TXNRD2	+	HML8
4487	1.52	0.61	1.065	2.47	chr17:76605988-76611511		-	HERVH
4721	1.26	0.76	1.01	1.65	chr19:38935164-38941835	AC011455.2	-	HML3
2134	1.12	0.85	0.985	1.32	chr6:45235730-45241700	SUPT3H	+	HML3
4457	1.56	0.31	0.935	4.95	chr17:43872528-43874324		+	HML6
1992	1.09	0.77	0.93	1.41	chr5:131571880-131582180	RAPGEF6, AC008695.1	+	HERVH
3112	1.32	0.45	0.885	2.97	chr9:94265146-94270221	ZNF169	-	PABL
2082	1.38	0.25	0.815	5.44	chr6:16455730-16464625	ATXN1	+	HERV9
4594	1.45	0.12	0.785	11.87	chr19:5548576-5553212		+	HERVH
2305	0.97	0.41	0.69	2.35	chr6:118579711-118590706	CEP85L	+	HUERSP3
3166	1.07	0.12	0.595	8.9	chr9:131547214-131551936	PRRT1B	+	HERVH
	HIV +	HIV -		HIV +
mean	7.16819	12.7587	max FC	11.87
median	1.76	2.72
* ID referred to Vargiu et al. 2016, except for HERV-W locus names that come from Grandi et al. 2016

## Sheet: downregulated in HIV+
HERV ID*	SRR2096825 TPM (HIV+)	SRR2096826 TPM (HIV-)	mean TPM	fold change (HIV-)	Coordinates (hg38)	colocalized genes (GENCODE)	STRAND	HERV group
4849	365.24	610.42	487.83	1.67	chr20:49281111-49287514	ZFAS1, SNORD12, SNORD12B	-	HERVIP
4444	74.94	214.46	144.7	2.86	chr17:35500300-35508365	SLFN12L	+	HERVE
2384	58.95	124.57	91.76	2.11	chr6:158611716-158621390	TMEM181	-	HERVFA
4696	30.29	38.66	34.475	1.28	chr19:27745824-27751453	LINC00662	+	HML5
4224	20.9	32.83	26.865	1.57	chr14:102233835-102239533	MOK	+	HERVFB
5387	6.53	41.38	23.955	6.34	chrX:53159114-53163826		-	HML6
3651	14.32	31.76	23.04	2.22	chr11:117810114-117814332	FXYD2, DSCAML1	+	HERVH
2519	12.32	33.72	23.02	2.74	chr7:64834895-64840158	ZNF138	-	HERVFC
5815	6.51	39.41	22.96	6.05	chr1:8921052-8927320		+	HERVFB
6074	15.92	29.18	22.55	1.83	chr1:156183883-156189713		-	HML5
4795	19.33	25.48	22.405	1.32	chr19:57896193-57904466	AC010326.2	+	HML1
3107	14.31	30.49	22.4	2.13	chr9:92071698-92078223	SPTLC1	+	HERVH
4618	8.57	23.27	15.92	2.72	chr19:11942460-11946832	ZNF700, AC008770	-	HERVE
4778	10.35	21.25	15.8	2.05	chr19:53433104-53439966	AC022137.3/.4, ZNF61, TPM3P9	-	HERV3
4741	2.16	22.77	12.465	10.55	chr19:46102204-46109974		-	HERVH
4655	11.51	13.37	12.44	1.16	chr19:21412023-21418531	ZNF493	-	HML3
2334	4.45	18.93	11.69	4.26	chr6:130192311-130198222	SAMD3	+	HERVH
14q32.11	7.88	14.06	10.97	1.8	chr14:91225664-91226868		-	HERVW
2p16.2	8.05	13.44	10.745	1.7	chr2:53756639-53761426	ASB3	+	HERVW
6062	8.36	12.12	10.24	1.45	chr1:150632808-150635885		-	HML2
4720	6.89	11.84	9.365	1.72	chr19:38821337-38827018	ECH1, HNRNPL, AC104534.1, AC008982.1	+	HERV9
1975	4.34	14.08	9.21	3.24	chr5:124966686-124972226	LINC02240	-	HERVH
2022	6.76	11.64	9.2	1.72	chr5:154878591-154886115		+	HERVIP
4374	3.07	13.98	8.525	4.55	chr16:35267618-35277076		-	HERVT
4595	4.68	11.93	8.305	2.55	chr19:5851940-5857198	AC024592.2, LOC101928844	+	HERVH
3113	4.56	11.63	8.095	2.55	chr9:94539871-94545509		+	HERVH
4023	4.77	10.75	7.76	2.25	chr13:86757264-86765463		-	HERVFB
2637	6.09	8.86	7.475	1.45	chr7:135172192-135175958	AC083862.3	+	HERVIP
4332	4.55	10.17	7.36	2.23	chr16:3076839-3081509	AC108134.3	-	HML3
4763	6.13	8.54	7.335	1.39	chr19:52410630-52414733	ZNF528	-	HML6
4485	4.54	9.29	6.915	2.04	chr17:75252621-75258281	GGA3	+	HERVH
13q13.3	4.07	9.44	6.755	2.3	chr13:36956650-36958981	ALG5	+	HERVW
4360	6.03	6.58	6.305	1.09	chr16:30096876-30103835	AC012645.1, LOC101928595	+	HERVIP
3553	3.97	8.48	6.225	2.14	chr11:78080836-78087032	NDUFC2-KCTD14	+	HERVH
1q22	4.57	7.79	6.18	1.7	chr1:155622389-155626664	MSTO1, MSTO2P	-	HERVW
4051	3.61	8.71	6.16	2.41	chr13:100077330-100084925	PCCADT	+	HERV9
6084	5.2	6.17	5.685	1.19	chr1:161404178-161410952	AL592295.4 E .3	-	HERVE
3701	2.68	8.68	5.68	3.24	chr12:9962437-9968690	CLEC12A	-	HERVH
1298	4.25	6.9	5.575	1.62	chr4:8482399-8488709		-	HERVH
4335	4.41	6.27	5.34	1.42	chr16:8837972-8845457	PMM2	-	HERVH
3955	4.33	6.18	5.255	1.43	chr13:48056344-48062289	MED4	+	HERVH
5705	2.53	7.88	5.205	3.11	chrX:131712025-131717764	FIRRE	+	HERVH
1407	1.84	8.37	5.105	4.55	chr4:54020079-54025546	CHIC2, AC058822.1	+	HERVH
14q21.2	2.79	7.37	5.08	2.6	chr14 45019485 45023694	TOGARAM1	-	HERVW
3189	3.7	5.05	4.375	1.37	chr10:5863342-5868938	ANKRD16	+	HERV9
2313	2.34	6.37	4.355	2.73	chr6:120462634-120468133	AL096854.1	-	HERVH
4489	2.8	5.52	4.16	1.97	chr17:80399794-80408186		+	HERVH
6275	2.74	5.04	3.89	1.84	chr22:30675434-30679923		-	HML1
4843	2.39	5.35	3.87	2.24	chr20:44670229-44676774	AL139352.1, LINC01260	+	HERVH
4213	2.84	4.77	3.805	1.68	chr14:92041755-92049821	TRIP11	-	HERVH
5633	3.6	3.64	3.62	1.01	chrX:108142407-108144115	ATG4A	-	HERVL
2219	1.45	5.49	3.47	3.79	chr6:78854118-78858747		+	HML1
3436	1.16	5.73	3.445	4.95	chr11:34897477-34907140	APIP	+	HUERSP3
3406	1.75	4.71	3.23	2.7	chr11:14524261-14529062	PSMA1	+	HERVH
4627	2.56	3.65	3.105	1.43	chr19:15828738-15836170	LINC01764, UCA1	+	HERVH
3317	2.16	4.03	3.095	1.87	chr10:89406217-89412947	IFIT1	+	HERV9
2015	2.34	3.75	3.045	1.6	chr5:151244692-151251626		-	HERV4
6245	1.68	4.31	2.995	2.56	chr1:246634716-246639697	CNST	-	HERVH48
2557	1.56	4.37	2.965	2.8	chr7:92479193-92485274	AC007566.1, ERVW-1	-	HERVH
6056	2.75	3.06	2.905	1.12	chr1:143764648--143778492		-	MER66-int
3370	1.29	4.52	2.905	3.5	chr10:120844932-120850561	WDR11-AS1, AL391425.1	+	HERVH
6073	1.6	3.9	2.75	2.44	chr1:155691833-155699521	DAP3	-	HML10
4086	2.21	3.07	2.64	1.39	chr14:24009696-24015776	AL136419.1	-	HML2
4336	1.98	3.27	2.625	1.65	chr16:8833043-8838400	PMM2	-	HERVH
6228	1.94	3.21	2.575	1.65	chr1:235670104-235675570	LYST	+	HERVIP
6q27b	0.55	4.33	2.44	7.9	chr6 166891083 166898253	AL159163.1	+	HERVW
2654	1.9	2.71	2.305	1.43	Chr7:141751126-141756138	SSBP1	-	HML2
5929	2.09	2.52	2.305	1.2	chr1:74740033-74745644	TYW3	-	HERV9
624	2.12	2.4	2.26	1.13	chr2:97821095-97829792	TMEM131	+	HERV9
1797	1.87	2.58	2.225	1.38	chr5:32552330-32558893	SUB1	-	HERV9
1p22.2a	1.9	2.46	2.18	1.3	chr1 46951891 46958907		+	HERVW
4353	1.12	3.14	2.13	2.8	chr16:21629456-21637915	METTL9	-	HERV9
933	0.58	3.55	2.065	6.07	chr3:44344658-44350393	TCAIM	-	HERVH
6169	1.92	2.21	2.065	1.15	chr1:206052519-206058912	RHEX	-	HARLEQUIN
1113	0.7	3.24	1.97	4.62	chr3:128959818-128965400	KIAA1257	+	HERVH
3922	1.69	2.19	1.94	1.29	chr12:133090536-133096478	ZNF140	-	HML2
4906	1.9	1.98	1.94	1.04	chr21:42916742-42925876	ERVH48-1	-	HERVH48
3545	1.31	2.51	1.91	1.91	chr11:71908491-71912322	AP002495.1	+	HERVE
3788	0.39	3.39	1.89	8.76	chr12:48111344-48115676	PFKM	-	HERVH
4758	1.59	2.14	1.865	1.35	chr19:51976152-51981430	ZNF350, ZNF350-AS1, ZNF615	+	HML6
2476	0.32	3.21	1.765	10.11	chr7:43859699-43864985		-	HML3
7p21.1	1.36	2.05	1.705	1.5	chr7 35696138 35697017	AC018647.2	+	HERVW
5356	0.59	2.7	1.645	4.55	chrX:46486517-46490287	KRBOX4	-	HML8
3937	1.27	1.86	1.565	1.47	chr13:27211991-27220817	LINC02340	+	HERV9
Xp11.21	0.63	2.47	1.55	3.9	chrX 7699169 7704068		-	HERVW
3341	0.97	1.97	1.47	2.02	chr10:100380920-100388398	OLMALINC	+	HERVH
4821	1.29	1.6	1.445	1.24	chr20:18517122--18522759	SEC23B	-	HERVH
4716	1.06	1.78	1.42	1.68	chr19:37106647-37116164	ZNF420	-	HML2
3544	0.69	2.09	1.39	3.03	chr11:71886034-71890084	AP002495.1	+	HERVE
1466	0.97	1.77	1.37	1.82	chr4:74082718-74094211		+	PRIMA41
2658	0.21	2.52	1.365	12.13	chr7:143105117-143110504		+	HERVH
2098	0.81	1.85	1.33	2.27	chr6:26288022-26296266		-	HML6
4292	0.84	1.78	1.31	2.12	chr15:76262993-76269680	ETFA	+	HML1
4610	0.64	1.96	1.3	3.03	chr19:9635997-9642066	ZNF561-AS1	-	HERVH
3637	0.35	2.23	1.29	6.32	chr11:108198480-108204806		+	HUERSP2
5407	0.17	2.29	1.23	13.14	chrX:57102981-57109396		+	HML6
4760	0.68	1.76	1.22	2.58	chr19:52300620-52307999	ZNF480	-	HML3
18p11.21	0.48	1.95	1.215	4	chr18 4681680 4692409		+	HERVW
1379	0.66	1.66	1.16	2.53	chr4:39539256-39544368	UGDH-AS1	-	HML6
836	0.86	1.46	1.16	1.71	chr2:231091002-231101422	PSMD1	-	HML5
3887	0.46	1.85	1.155	4.04	chr12:100159365-100165461	GOLGA2P5	-	HML5
2648	0.71	1.56	1.135	2.19	chr7:138556758-138566149	TRIM24	-	HERV3
6251	1.07	1.2	1.135	1.12	chr1:247286141-247290862		+	HERVH48
4215	0.78	1.48	1.13	1.9	chr14:92622441-92628166	RIN3	-	HERVIP
4593	0.92	1.31	1.115	1.43	chr19:5158459-5165784		-	HERV9
1549	0.46	1.75	1.105	3.79	chr4:106109837-106114668	TBCK	+	HML5
4755	1	1.21	1.105	1.21	chr19:51397351-51402957	AC008750.7	-	HML1
4363	0.66	1.52	1.09	2.31	chr16:30859452-30865397	BCL7C	+	HERVH
3076	0.91	1.2	1.055	1.31	chr9:78180694-78186819		+	HERVH
691	0.1	1.97	1.035	19.21	chr2:136071818-136077261		-	HML6
957	0.29	1.78	1.035	6.07	chr3:51742261-51747980		+	HERV9
4361	0.8	1.21	1.005	1.52	chr16:30541765-30548758		-	HERVFB
2q11.2	0.54	1.37	0.955	2.5	chr2 96217144 96223325	STARD7_AS1	-	HERVW
715	0.79	1.09	0.94	1.38	chr2:152701339-152709137	PRPF40A	+	HERVIP
3167	0.82	1.04	0.93	1.26	chr9:131680373-131685811	RAPGEF1	+	HML3
4329	0.29	1.56	0.925	5.39	chr15:101072487-101078293	LRRK1, AC090907.2	+	HERVH
1884	0.63	1.19	0.91	1.9	chr5:76879901-76887017	S100Z	-	HERVH
3367	0.62	1.18	0.9	1.9	chr10:119883692-119890875		+	HERV9
546	0.49	1.29	0.89	2.63	chr2:58113432-58119130	VRK2	-	HERVH
791	0.69	0.99	0.84	1.44	chr2:203961942-203967634	ICOS	-	HERVH
4153	0.66	1	0.83	1.52	chr14:53128745-53135552		+	HERVH
5804	0.51	1.03	0.77	2.02	chr1:1412252-1418852	AL391244.2	-	HARLEQUIN
2317	0.42	1.1	0.76	2.63	chr6:121191685-121198343	TBC1D32	+	HERVL
4475	0.32	1.16	0.74	3.64	chr17:55467773-55476512	SMIM36	+	HERVH
5816	0.36	1.04	0.7	2.86	chr1:9086800-9096029		+	HERVFA
2981	0	1.23	0.615	not expressed in HIV+	chr8:144871051-144873813		+	HML3
4511	0.15	1.07	0.61	7.08	chr18:13700682-13708050	FAM210A	+	MER57
	HIV +	HIV -		HIV -
mean	7.16819	12.7587	max FC	19.21
median	1.76	2.72
* ID referred to Vargiu et al. 2016, except for HERV-W locus names that come from Grandi et al. 2016
