# Supplementary material for: Comprehensive Analysis of HERV Transcriptome in HIV+ Cells: Absence of HML2 Activation and General Downregulation of Individual HERV Loci
Source: Viruses. 2020 Apr 23;12(4):481. doi: 10.3390/v12040481 (PMC7232394; doi:10.3390/v12040481)
Supplement: Supplementary file 1 [file viruses-12-00481-s001.zip › updated_suppl_files/File S3.xlsx]

## Sheet: All transcripts (HERV TPM >=1)
Transcript characterization							Transcript in HIV+ (SRR2096825)				Transcript in HIV- (SRR2096826)
HERV ID*	Transcript ID	Colocalized genes	HERV only	gene EXON	gene INTRON	INTERGENIC non-coding	Length	Effective Length	Number of Reads	TPM	Length	Effective Length	Number of Reads	TPM
4849		ZFAS1
	TRINITY_DN58338_c3_g1_i3			x			1377	1127.33	357.113	3.873	1377	1120.68	732.084	7.54411
	TRINITY_DN58338_c3_g5_i1		x				747	500.157	200	4.88897	747	494.234	266	6.21549
	TRINITY_DN58338_c3_g1_i10				x		2571	2321.33	16.6406	0.0876447	2571	2314.68	1.99474	0.0099523
	TRINITY_DN58498_c4_g1_i19		x				233	59.7648	0	0	233	59.8449	2	0.385949
	TRINITY_DN58338_c3_g1_i13			x			216	49.5429	40	9.87126	216	49.6168	40	9.31018
	TRINITY_DN58338_c3_g1_i11				x		3188	2938.33	48.8521	0.203272	3188	2931.68	23.1708	0.0912749
	TRINITY_DN58338_c3_g1_i6			x			772	524.731	15.801	0.368165	772	518.676	23.9158	0.532496
	TRINITY_DN58338_c3_g1_i7		x				460	230.367	5.08645	0.269954	460	228.276	0	0
	TRINITY_DN58338_c3_g1_i1				x		3124	2874.33	1983.34	8.43637	3124	2867.68	3556.12	14.321
	TRINITY_DN58338_c3_g1_i2				x		2507	2257.33	733.164	3.971	2507	2250.68	381.308	1.95655
	TRINITY_DN58498_c4_g1_i16		x				2692	2442.33	995.563	4.98378	2692	2435.68	1830.85	8.6808
	TRINITY_DN58498_c4_g1_i17		x				240	64.115	1	0.190693	240	64.1436	0	0
	TRINITY_DN58498_c4_g1_i25		x				1292	1042.33	4.64068	0.054434	1292	1035.68	18.8536	0.210231
	TRINITY_DN58498_c4_g1_i29				x		2405	2155.33	0.000315086	1.78735e-06	2405	2148.68	47.6064	0.255871
4720		ECH1
	TRINITY_DN57978_c1_g1_i5		x				286	94.2496	0	0	286	94.0451	2	0.245596
	TRINITY_DN58907_c2_g2_i3		x				526	289.23	0	0	526	285.977	4	0.161531
	TRINITY_DN58907_c2_g2_i7		x				240	64.115	1	0.190693	240	64.1436	0	0
	TRINITY_DN65651_c0_g11_i1		x				277	88.1239	5.22308	0.724649	277	87.9589	9	1.18165
	TRINITY_DN68011_c9_g3_i3		x				435	208.895	0	0	435	207.19	1	0.0557388
	TRINITY_DN162382_c0_g1_i1		x				346	137.513	1	0.0889098	346	136.861	2	0.168763
	TRINITY_DN66896_c1_g4_i3		x				367	153.677	0	0	367	152.802	3	0.226736
	TRINITY_DN56106_c1_g1_i6				x		261	77.475	3	0.473428	261	77.4115	2.76656	0.412725
4184		-
	TRINITY_DN68003_c2_g1_i5		x				254	72.9681	0	0	254	72.9115	0	0
	TRINITY_DN68003_c2_g1_i3		x				202	41.4675	3	0.884521	202	41.4835	0.448726	0.12492
4713		-
	TRINITY_DN60815_c1_g1_i1		x				259	76.1645	2	0.321049	259	76.1172	0	0
	TRINITY_DN60751_c2_g1_i12		x				440	213182	0	0	440	211325	0	0
	TRINITY_DN60751_c2_g1_i8		x				437	210608	0	0	437	208.84	0	0
	TRINITY_DN60751_c2_g1_i14		x				361	149016	0	0	361	148221	0	0
	TRINITY_DN60751_c2_g1_i5		x				358	146.69	1.29837	0.108216	358	145924	0	0
	TRINITY_DN56778_c1_g1_i7		x				289	96.3134	0	0	289	96.0779	2	0.2404
	TRINITY_DN65878_c1_g5_i6		x				388	170264	0	0	388	169.18	0	0
	TRINITY_DN58937_c4_g1_i27		x				294	99.7807	0.124894	0.0153035	294	99.5109	0	0
	TRINITY_DN59803_c1_g1_i25		x				236	61.6294	2	0.396768	236	61.6621	2	0.374575
	TRINITY_DN58937_c4_g1_i10		x				406	184795	0	0	406	183442	4	0.251818
	TRINITY_DN56708_c1_g11_i1					x	358	146.69	6	0.500085	358	145924	4	0.316564
19q13,2a		ZNF780A
	TRINITY_DN64355_c2_g1_i20		x				259	69.7671	0	0	259	69.7222	2	0.331273
	TRINITY_DN60595_c0_g1_i11		x				272	84.7677	0	0	272	84636	1.31107	0.178894
	TRINITY_DN62909_c0_g2_i11		x				285	93.5597	10	1.30679	285	93.3753	10	1.23679
	TRINITY_DN60595_c0_g1_i8			x			553	314048	36.4058	1.41732	553	310344	35	1.30242
	TRINITY_DN64355_c2_g1_i10				x		373	158393	7.77883	0.600443	373	157417	7.02903	0.51567
	TRINITY_DN62359_c2_g9_i3			x			378	162317	4.71073	0.354828	378	161311	18.0225	1.29026
	TRINITY_DN62359_c2_g9_i2				x		270	83.4253	2.5089	0.367688	270	83.3142	0	0
6283		-
	TRINITY_DN57115_c0_g1_i1		x				233	59.7648	0	0	233	59.8449	0	0
	TRINITY_DN67851_c1_g2_i6		x				292	98.3869	2	0.248535	292	98.1308	0	0
	TRINITY_DN63454_c2_g1_i9		x				232	59.1506	2	0.413395	232	59.2399	0	0
	TRINITY_DN56708_c1_g3_i1		x				215	48.9577	0	0	215	49.0251	2	0.471128
	TRINITY_DN60220_c0_g8_i1		x				475	243479	0	0	475	241083	0	0
	TRINITY_DN58849_c2_g7_i1		x				415	192207	0	0	415	190741	3	0.181637
	TRINITY_DN58849_c2_g7_i3		x				557	317788	10	0.384731	557	314002	9.06047	0.333231
	TRINITY_DN65878_c1_g8_i1					x	347	138281	2	0.176833	347	137621	3	0.251747
4444		SLFN12L
	TRINITY_DN57707_c0_g1_i8					x	567	327088	8.94798e-07	3.34468e-08	567	323.14	31.5953	1.12917
	TRINITY_DN64887_c2_g1_i1		x				374	159181	5.13064	0.39407	374	158195	5.46251	0.398774
	TRINITY_DN64536_c2_g6_i1		x				210	46.0617	12	3.18519	210	46.0942	10	2.50542
	TRINITY_DN67670_c4_g2_i6		x				420	196359	22	1.36983	420	194816	77	4.56449
	TRINITY_DN67670_c4_g1_i8		x				1064	814331	0.141261	0.00212088	1064	807676	0	0
	TRINITY_DN67943_c3_g5_i5		x				512	276522	26	1.14958	512	273503	90.8719	3.83703
	TRINITY_DN67943_c3_g2_i1		x				889	640528	33	0.629898	889	633975	105.967	1.9303
	TRINITY_DN58461_c2_g2_i17		x				725	478578	14.8946	0.380513	725	472796	41.5069	1.01385
	TRINITY_DN61629_c1_g2_i14		x				345	136754	2.04779	0.183079	345	136105	0	0
	TRINITY_DN59238_c1_g1_i11		x				264	79.4318	4	0.615687	264	79.3688	15	2.18257
	TRINITY_DN60987_c8_g9_i1		x				442	214894	23	1.30857	442	213	75	4.06638
	TRINITY_DN67799_c2_g9_i3		x				411	188901	0	0	411	187491	1.04582	0.0644178
	TRINITY_DN67799_c2_g4_i2		x				431	205512	5.72954	0.340861	431	203874	22.8537	1.29456
	TRINITY_DN64887_c2_g1_i16		x				320	118289	19.8793	2.05472	320	117.79	57.2292	5.61096
	TRINITY_DN64536_c2_g2_i6		x				237	62.2543	1.05043	0.206297	237	62.2797	2.06296	0.382535
	TRINITY_DN64536_c2_g7_i1		x				282	91.4949	1	0.133628	282	91.3463	6	0.758556
	TRINITY_DN61824_c3_g12_i1		x				372	157602	16	1.24123	372	156639	59.5077	4.38733
	TRINITY_DN67943_c3_g5_i8		x				629	385619	11.3069	0.358492	629	380912	60	1.81909
	TRINITY_DN67943_c2_g1_i1		x				202	41.4675	0	0	202	41.4835	0	0
	TRINITY_DN58461_c2_g2_i6		x				372	157602	0	0	372	156639	17.0117	1.25423
	TRINITY_DN65600_c6_g12_i1		x				393	174239	9	0.631526	393	173084	28	1.86822
	TRINITY_DN61629_c1_g2_i18		x				227	56.0897	0	0	227	56.2209	2	0.410827
	TRINITY_DN68017_c1_g1_i15				x		970	721203	245.638	4.16421	970	714528	467.314	7.55296
	TRINITY_DN68017_c1_g1_i17				x		948	699264	0	0	948	692622	0	0
	TRINITY_DN57253_c4_g1_i1		x				257	74.8663	1	0.163308	257	74.8335	13	2.0062
	TRINITY_DN57763_c3_g1_i1		x				211	46.6422	1	0.262129	211	46.6818	0	0
	TRINITY_DN58296_c0_g1_i1		x				204	42.5987	0	0	204	42.6272	0	0
	TRINITY_DN65881_c2_g1_i1		x				295	100478	6	0.730084	295	100.2	17	1.95933
	TRINITY_DN67799_c2_g9_i5		x				390	171861	27	1.92079	390	170737	59.9542	4.05527
	TRINITY_DN67799_c2_g9_i2		x				201	40.9064	4	1.19554	201	40.9165	2	0.564494
	TRINITY_DN67799_c2_g4_i3		x				851	602.8	4.45448	0.0903478	851	596348	1.49798	0.029009
	TRINITY_DN64887_c2_g1_i10		x				339	132264	16.4217	1.51799	339	131.62	99.2764	8.71065
	TRINITY_DN64536_c2_g2_i5		x				655	410593	88.6453	2.6396	655	405541	199.937	5.69358
	TRINITY_DN67670_c4_g2_i1		x				342	134498	0	0	342	133865	0	0
	TRINITY_DN67670_c4_g1_i22		x				1025	775331	24.1666	0.381087	1025	768676	112.251	1.68645
	TRINITY_DN67670_c4_g1_i17		x				1047	797331	27.8109	0.426452	1047	790676	74.7806	1.09224
	TRINITY_DN67943_c3_g5_i6		x				622	378957	6.18327	0.199491	622	374322	0	0
	TRINITY_DN58461_c2_g2_i16		x				201	40.9064	0	0	201	40.9165	0	0
	TRINITY_DN65881_c3_g3_i2				x		404	183162	18.2879	1.22074	404	181834	34.5564	2.19472
	TRINITY_DN65881_c3_g3_i3		x				203	42.0309	2	0.581776	203	42.0532	0	0
2384		TMEM181
	TRINITY_DN58011_c2_g6_i1				x		853	604787	39	0.788417	853	598324	81	1.56342
	TRINITY_DN65867_c4_g2_i12		x				2556	2306.33	0.00102389	5.42782e-06	2556	2299.68	151.079	0.758688
	TRINITY_DN65867_c4_g2_i3		x				2672	2422.33	127.145	0.641743	2672	2415.68	187.421	0.895996
	TRINITY_DN57429_c6_g1_i1		x				321	119012	0	0	321	118508	0	0
	TRINITY_DN64068_c4_g1_i1		x				322	119741	4	0.408424	322	119228	10.4778	1.01489
	TRINITY_DN59433_c10_g1_i12		x				370	156028	0	0	370	155093	2.06901	0.154063
	TRINITY_DN56368_c3_g1_i3		x				250	70.4081	1.545	0.268287	250	70.3543	2.83286	0.46501
	TRINITY_DN56636_c7_g2_i13		x				251	71.0503	0	0	251	70991	3.55866	0.578908
	TRINITY_DN67662_c4_g4_i3		x				262	78.1314	3	0.469451	262	78061	3	0.443827
	TRINITY_DN57417_c3_g3_i6		x				263	78.7827	2.82175	0.437907	263	78.7133	5.47605	0.803427
	TRINITY_DN59982_c2_g7_i1		x				255	73.6037	0	0	255	73.5499	4.50622	0.70755
	TRINITY_DN67694_c4_g1_i1		x				253	72.3301	1	0.169035	253	72.2729	3	0.479372
	TRINITY_DN56477_c5_g21_i		x				NA	NA	NA	NA	NA	NA	NA	NA
	TRINITY_DN57016_c0_g1_i13		x				343	135246	6	0.542401	343	134608	6.95992	0.597117
	TRINITY_DN57016_c0_g1_i10		x				316	115413	0	0	316	114934	0	0
	TRINITY_DN61258_c2_g3_i2		x				296	101179	2.52029	0.304547	296	100894	4.32288	0.494804
	TRINITY_DN58839_c2_g1_i7		x				248	69128	14.7099	2.60166	248	69.0935	7.5208	1.25705
	TRINITY_DN60105_c1_g1_i2		x				233	59.7648	2.21868	0.453882	233	59.8449	6	1.15785
	TRINITY_DN59786_c3_g6_i2		x				260	76.8189	2	0.318314	260	76.7631	13	1.95577
	TRINITY_DN63623_c0_g5_i5		x				351	141336	21	1.81661	351	140626	33.6454	2.76304
	TRINITY_DN57392_c1_g1_i1		x				201	40.9064	1	0.298884	201	40.9165	1	0.282247
	TRINITY_DN58011_c2_g2_i6		x				968	719209	137	2.32895	968	712538	297.196	4.81685
	TRINITY_DN58011_c2_g2_i1			x			1005	755331	39.4616	0.638751	1005	748676	117.542	1.81311
	TRINITY_DN57881_c4_g9_i3					x	680	434747	12	0.337473	680	429426	10.9917	0.295599
	TRINITY_DN65867_c4_g2_i18		x				203	42.0309	0	0	203	42.0532	0	0
	TRINITY_DN65867_c4_g2_i1		x				471	239961	1	0.0509511	471	237663	3	0.145776
	TRINITY_DN65867_c4_g2_i2		x				2219	1969.33	0	0	2219	1962.68	78.7421	0.463325
	TRINITY_DN59433_c10_g1_i8		x				214	48377	0	0	214	48.4374	0	0
	TRINITY_DN67662_c4_g4_i2		x				231	58.5355	0	0	231	58.6349	0	0
	TRINITY_DN59982_c2_g7_i4		x				269	73.6037	0	0	269	73.5499	0	0
	TRINITY_DN59236_c4_g1_i1		x				229	57307	1	0.213347	229	57.4317	9	1.80975
	TRINITY_DN59786_c3_g6_i4		x				212	47222	0	0	212	47.2675	0	0
	TRINITY_DN57881_c4_g9_i4		x				487	245238	0	0	487	242801	10.0083	0.476035
	TRINITY_DN58011_c2_g2_i3		x				880	631576	0	0	880	625053	0	0
	TRINITY_DN58011_c2_g7_i1		x				541	302926	56	2.26019	541	299463	103	3.97211
	TRINITY_DN58011_c2_g2_i4				x		674	428956	0	0	674	423669	13.1148	0.357489
	TRINITY_DN65867_c4_g2_i10		x				2678	2428.33	153.801	0.774366	2678	2421.68	0.00227165	1.08331e-05
	TRINITY_DN65867_c4_g2_i20		x				2694	2444.33	0	0	2694	2437.68	2.55955e-07	1.21259e-09
	TRINITY_DN65867_c4_g2_i19		x				527	290139	0	0	527	286873	5.58848	0.224973
	TRINITY_DN65867_c4_g2_i11		x				358	146.69	0	0	358	145924	0	0
	TRINITY_DN57489_c5_g1_i9		x				372	148.24	0	0	372	147454	0	0
	TRINITY_DN57489_c5_g1_i1					x	331	117.57	5.12305	0.532756	331	117077	7.12985	0.703294
	TRINITY_DN61183_c3_g2_i2		x				287	94.9362	0	0	287	94.7178	2	0.243851
	TRINITY_DN58525_c4_g2_i2		x				247	68.4919	3	0.535521	247	68.4683	4.40586	0.743137
	TRINITY_DN58525_c4_g2_i1		x				215	48.9577	0	0	215	49.0251	0	0
	TRINITY_DN58011_c2_g2_i9		x				1428	1178.33	0	0	1428	1171.68	29.3696	0.28948
	TRINITY_DN58011_c2_g2_i2				x		996	747084	44.5384	0.728886	996	740395	32.044	0.499815
	TRINITY_DN58011_c2_g2_i8				x		789	541493	0	0	789	535336	0	0
	TRINITY_DN58011_c2_g2_i7				x		769	521776	0	0	769	515742	0	0
	TRINITY_DN58011_c2_g2_i5				x		803	555309	0	0	803	549076	0	0
3170		GTF3C5
	TRINITY_DN44901_c0_g1_i2		x				299	103282	3	0.355133	299	102985	1	0.112138
	TRINITY_DN44901_c0_g1_i1		x				347	138281	0	0	347	137621	1	0.0839156
	TRINITY_DN67292_c0_g10_i4		x				1011	761331	6	0.0963545	1011	754676	7	0.107118
	TRINITY_DN62017_c4_g1_i1		x				396	176654	2	0.138421	396	175459	1	0.0658189
	TRINITY_DN65740_c0_g3_i1		x				621	378.01	3	0.0970315	621	373381	3	0.092789
	TRINITY_DN65740_c0_g2_i1		x				227	56.0897	1	0.217977	227	56.2209	1	0.205413
	TRINITY_DN50220_c1_g1_i1		x				243	65.9805	1	0.185301	243	65992	2	0.349998
	TRINITY_DN159171_c0_g1_i1		x				276	87455	2	0.279602	276	87.2904	1	0.1323
	TRINITY_DN65597_c0_g5_i1		x				937	688309	6	0.106577	937	681682	9	0.152471
	TRINITY_DN65597_c0_g2_i3			x			2723	2473.33	40.8511	0.201937	2723	2466.68	0	0
	TRINITY_DN65597_c0_g3_i1			x			549	310327	3	0.118194	549	306713	1	0.0376526
1797		-
	TRINITY_DN59863_c2_g4_i1		x				283	92.1801	0	0	283	92.0282	1	0.125489
	TRINITY_DN56106_c1_g1_i7		x				479	246998	7	0.346496	479	244522	0	0
	TRINITY_DN68011_c8_g1_i2		x				250	70.4081	0	0	250	70.3543	0	0
	TRINITY_DN58105_c2_g5_i2		x				212	47222	0	0	212	47.2675	1	0.244323
4696		-
	TRINITY_DN59427_c3_g2_i5					x	421	197184	0	0	421	195637	0	0
	TRINITY_DN66652_c1_g2_i6					x	1043	793331	61.9942	0.955412	1043	786676	78.6646	1.15481
	TRINITY_DN66652_c1_g2_i40					x	1195	945331	438.432	5.67039	1195	938676	532.075	6.54612
	TRINITY_DN66652_c1_g2_i43					x	1092	842331	11.693	0.169722	1092	835676	0	0
	TRINITY_DN66652_c1_g2_i39					x	2046	1796.33	29.049	0.197715	2046	1789.68	62.3162	0.402118
	TRINITY_DN59427_c3_g2_i3					x	366	152898	2.93077	0.234355	366	152041	0	0
	TRINITY_DN66652_c1_g2_i8					x	1730	1480.33	3.73345	0.0308351	1730	1473.68	7.75623	0.0607821
	TRINITY_DN59427_c3_g2_i6					x	384	167078	0	0	384	166042	0	0
4796		NR_144447 ERVK3-1
	TRINITY_DN62338_c3_g2_i6			x			819	571103	2970.18	63.5861	819	564782	2043.8	41.7912
	TRINITY_DN62338_c3_g2_i16			x			522	285.58	83.0893	3.55723	522	282401	109.96	4.49672
	TRINITY_DN60035_c2_g13_i1			x			802	554326	643.712	14.1978	802	548093	398.659	8.39991
	TRINITY_DN62338_c3_g2_i1			x			1452	1202.33	176.682	1.79664	1452	1195.68	80.0487	0.773157
	TRINITY_DN60035_c2_g5_i2		x				763	515866	270.376	6.40804	763	509.87	260.072	5.89062
	TRINITY_DN62338_c3_g2_i18		x				376	160746	101.691	7.73461	376	159754	104.857	7.58008
	TRINITY_DN62338_c3_g2_i7				x		311	111.82	0	0	311	111368	1.01029	0.104764
	TRINITY_DN62072_c2_g2_i6		x				4265	4015.33	552.058	1.68096	4265	4008.68	841.291	2.42366
	TRINITY_DN67985_c2_g4_i2		x				395	175847	15	1.04292	395	174666	14.484	0.957646
	TRINITY_DN61985_c4_g5_i1		x				548	309401	81.8081	3.23273	548	305802	82	3.09671
	TRINITY_DN62338_c3_g2_i8		x				1242	992331	186.889	2.30262	1242	985676	195.492	2.29046
	TRINITY_DN62338_c3_g2_i11		x				411	188901	1.87628	0.121439	411	187491	3.0487	0.187785
	TRINITY_DN57900_c3_g10_i1		x				204	42.5987	0	0	204	42.6272	0	0
	TRINITY_DN62072_c2_g2_i7		x				3971	3721.33	0	0	3971	3714.68	64.1666	0.199487
	TRINITY_DN58934_c0_g2_i1		x				211	46.6422	0	0	211	46.6818	7	1.73172
	TRINITY_DN61985_c4_g5_i2		x				449	220872	0	0	449	218914	0	0
	TRINITY_DN61985_c4_g10_i2		x				613	370392	146.192	4.82566	613	365861	120.702	3.81
	TRINITY_DN62338_c3_g2_i12		x				227	56.0897	2	0.435954	227	56.2209	0	0
	TRINITY_DN62338_c3_g2_i10		x				271	84096	0	0	271	83974	0	0
	TRINITY_DN57900_c3_g6_i1		x				368	154459	51.9174	4.10955	368	153567	45.9189	3.4532
	TRINITY_DN57900_c3_g6_i4		x				281	90.8139	22.747	3.06244	281	90661	10.2589	1.3068
	TRINITY_DN57900_c3_g6_i2		x				424	199681	3.32763	0.203748	424	198108	2.57156	0.149906
	TRINITY_DN62072_c2_g2_i4		x				1766	1516.33	22.0098	0.177467	1766	1509.68	16.0749	0.122967
	TRINITY_DN59881_c2_g1_i7		x				318	116851	18.0889	1.89266	318	116366	22	2.18336
	TRINITY_DN62338_c3_g2_i2		x				838	589912	5.80764	0.120367	838	583499	57.7379	1.14274
	TRINITY_DN61985_c4_g10_i1		x				204	42.5987	3	0.861031	204	42.6272	2.01107	0.544838
4618		ZNF700
	TRINITY_DN67813_c0_g1_i2				x		792	544456	4	0.0898237	792	538.27	18.5081	0.397091
	TRINITY_DN63969_c5_g12_i1		x				291	97.6951	2	0.250295	291	97.4417	5	0.592587
	TRINITY_DN60449_c1_g1_i28		x				628	384663	1.05566	0.0335537	628	379968	5	0.151967
	TRINITY_DN62411_c1_g3_i5		x				513	277423	5.07266	0.223557	513	274396	24	1.01009
	TRINITY_DN67799_c0_g1_i1				x		208	44.8964	0	0	208	44.9246	1	0.257065
	TRINITY_DN64533_c2_g12_i1		x				1534	1284.33	24	0.22847	1534	1277.68	45	0.406742
	TRINITY_DN62411_c1_g7_i1		x				808	560233	12	0.261883	808	553973	19.4089	0.404612
	TRINITY_DN62411_c1_g3_i8		x				216	49.5429	0	0	216	49.6168	0	0
	TRINITY_DN62411_c1_g2_i3		x				327	123396	5	0.495409	327	122811	9	0.846316
	TRINITY_DN62411_c1_g3_i7		x				316	115413	4.92734	0.521978	316	114934	0	0
2313		-
	TRINITY_DN63801_c3_g1_i4		x				284	92.8688	2	0.263302	284	92.7039	4	0.498298
	TRINITY_DN62727_c0_g1_i12		x				250	70.4081	0	0	250	70.3543	2	0.328297
	TRINITY_DN58937_c4_g1_i28		x				351	141336	1	0.0865051	351	140626	2	0.164245
	TRINITY_DN216590_c0_g1_i1					x	383	166283	0	0	383	165247	2.05556	0.143656
	TRINITY_DN60319_c10_g1_i2					x	233	59.7648	2	0.409146	233	59.8449	0	0
791		-
	TRINITY_DN68018_c14_g1_i5		x				586	344889	0	0	586	340707	1.14701	0.0388788
	TRINITY_DN58937_c4_g1_i2		x				353	142849	2	0.171178	353	142127	0	0
510		EIF2AK2
	TRINITY_DN161013_c0_g1_i1		x				237	62.2543	0	0	237	62.2797	1	0.18543
	TRINITY_DN169827_c0_g1_i1		x				594	352406	8	0.27755	594	348145	0	0
	TRINITY_DN154541_c0_g1_i1		x				217	50.1307	0	0	217	50.2126	2	0.459986
	TRINITY_DN62308_c4_g13_i1		x				373	158393	5	0.385947	373	157417	1	0.0733629
	TRINITY_DN83956_c0_g1_i1		x				279	89.4622	0	0	279	89.3045	2	0.258633
	TRINITY_DN55636_c0_g2_i1		x				576	335494	2	0.0728852	576	331427	5	0.174225
	TRINITY_DN9639_c0_g1_i1		x				344	135999	4	0.359599	344	135354	0	0
	TRINITY_DN138875_c0_g1_i1		x				347	138281	0	0	347	137621	1	0.0839156
4795		-
	TRINITY_DN59812_c0_g1_i1		x				298	102582	1	0.119186	298	102287	2	0.225806
	TRINITY_DN59812_c5_g1_i1		x				261	77475	0	0	261	77.4115	1	0.149184
	TRINITY_DN62686_c1_g7_i1		x				422	198012	3	0.185235	422	196459	2	0.117567
	TRINITY_DN218433_c0_g1_i1		x				285	93.5597	3	0.392037	285	93.3753	1	0.123679
	TRINITY_DN146813_c0_g1_i1		x				736	489356	17	0.424735	736	483514	29	0.692653
	TRINITY_DN58498_c4_g1_i9		x				1948	1698.33	29.7456	0.214138	1948	1691.68	125.904	0.859508
	TRINITY_DN67653_c0_g2_i1		x				764	516849	9.4409	0.223328	764	510846	0	0
	TRINITY_DN62431_c1_g3_i3		x				370	156028	20	1.56719	370	155093	18	1.34032
	TRINITY_DN59817_c1_g5_i3					x	596	354289	0	0	596	350004	0	0
	TRINITY_DN58498_c4_g1_i27		x				1922	1672.33	53.7809	0.393188	1922	1665.68	0	0
	TRINITY_DN58498_c4_g1_i23		x				1777	1527.33	17.4735	0.139875	1777	1520.68	0	0
	TRINITY_DN58498_c4_g1_i31		x				1700	1450.33	0	0	1700	1443.68	0	0
	TRINITY_DN58498_c4_g1_i37		x				202	41.4675	0	0	202	41.4835	0	0
	TRINITY_DN58498_c4_g1_i2		x				548	309401	0	0	548	305802	1.12567	0.0425106
	TRINITY_DN58498_c4_g1_i20		x				228	56.6975	0	0	228	56.8273	2	0.406444
	TRINITY_DN67653_c0_g2_i3		x				1170	920331	62.5591	0.831076	1170	913676	87.5612	1.10674
	TRINITY_DN62335_c0_g1_i1		x				229	57307	0	0	229	57.4317	0	0
	TRINITY_DN62431_c1_g14_i1		x				237	62.2543	0	0	237	62.2797	0	0
	TRINITY_DN59817_c1_g5_i2					x	751	504083	0.0320163	0.000776538	751	498145	0	0
	TRINITY_DN59817_c1_g5_i1					x	748	501139	48.968	1.19467	748	495213	47	1.09606
4778		ZNF765 ZNF761
	TRINITY_DN61802_c1_g1_i11					x	544	305693	3.68744	0.14748	544	302182	7.71402	0.294808
	TRINITY_DN58683_c1_g1_i3					x	1206	956331	0	0	1206	949676	1.85797	0.0225939
	TRINITY_DN66840_c2_g2_i1		x				1763	1513.33	19	0.153502	1763	1506.68	50	0.383246
	TRINITY_DN58061_c5_g13_i1		x				575	334556	7	0.255814	575	330501	14	0.489196
	TRINITY_DN61802_c1_g1_i3				x		1002	752331	4.49093	0.072983	1002	745676	17.5961	0.272516
	TRINITY_DN58061_c5_g2_i1		x				276	87455	0	0	276	87.2904	1.4062	0.18604
	TRINITY_DN58061_c5_g7_i4		x				758	510.95	0	0	758	504989	0	0
	TRINITY_DN58430_c0_g11_i1		x				225	54.8781	0	0	225	55.0077	1	0.209944
	TRINITY_DN58683_c1_g1_i4		x				1580	1330.33	12.0216	0.110483	1580	1323.68	20.2153	0.17637
	TRINITY_DN58061_c5_g2_i13			x			336	130023	5.41342	0.509033	336	129373	8.62513	0.769926
	TRINITY_DN58061_c5_g2_i10			x			505	270213	14.0703	0.636636	505	267288	16.4239	0.709616
	TRINITY_DN58061_c5_g2_i3			x			319	117.57	8.51631	0.885627	319	117077	5.49489	0.54202
	TRINITY_DN58061_c5_g2_i9			x			399	179086	0	0	399	177853	6.55046	0.425341
	TRINITY_DN58061_c5_g7_i3		x				238	62.8761	0.224564	0.0436665	238	62.8997	2.6064	0.478541
	TRINITY_DN58683_c0_g1_i1		x				516	280143	0	0	516	277051	3	0.125051
	TRINITY_DN58061_c5_g10_i1		x				654	409628	5	0.149236	654	404588	9	0.256895
	TRINITY_DN58061_c5_g6_i1		x				228	47.7998	0	0	228	47852	4	0.965354
	TRINITY_DN58061_c5_g7_i5		x				797	549385	6.77544	0.150784	797	543177	21.3936	0.454851
	TRINITY_DN58061_c5_g6_i2		x				228	47.7998	1	0.255781	228	47852	1	0.241339
	TRINITY_DN61802_c1_g1_i32			x			974	725181	0	0	974	718514	5.0712	0.0815085
	TRINITY_DN61802_c1_g1_i5			x			1013	763331	4.27583	0.068486	1013	756676	2.9241	0.0446281
3651		DSCAML1
	TRINITY_DN57913_c5_g6_i2				x		2114	1864.33	12.4626	0.0817299	2114	1857.68	36.1717	0.224867
	TRINITY_DN56778_c1_g1_i5		x				316	115413	4	0.42374	316	114934	12	1.20576
	TRINITY_DN57421_c0_g2_i1		x				279	89.4622	1	0.136664	279	89.3045	1	0.129316
	TRINITY_DN60387_c2_g3_i1		x				496	262132	3	0.139925	496	259343	0	0
	TRINITY_DN60220_c0_g6_i1		x				250	70.4081	3.00757	0.522261	250	70.3543	2.49718	0.409908
	TRINITY_DN67565_c4_g1_i1		x				209	45.4797	0	0	209	45.5073	0	0
	TRINITY_DN68003_c1_g2_i4				x		524	287.4	4	0.170164	524	284188	18.1023	0.735623
	TRINITY_DN67393_c0_g2_i3		x				448	220007	1.11658	0.0620507	448	218.07	4.75423	0.251774
	TRINITY_DN68003_c2_g2_i3		x				419	195532	0	0	419	193997	1	0.0595296
	TRINITY_DN60751_c2_g1_i4		x				379	163106	7.01786	0.526054	379	162089	5.82811	0.415243
	TRINITY_DN60387_c2_g3_i5		x				202	41.4675	1	0.29484	202	41.4835	3	0.835167
	TRINITY_DN60751_c2_g1_i13		x				340	133013	2.68377	0.246686	340	132373	13.0425	1.13786
	TRINITY_DN57913_c5_g6_i3				x		1395	1145.33	39.5374	0.422057	1395	1138.68	53.8283	0.54593
4758		ZFN350
	TRINITY_DN62275_c1_g8_i1				x		220	51.9077	2	0.471077	220	52.0094	1	0.222047
	TRINITY_DN62072_c4_g1_i1		x				234	60.3814	0	0	234	60.4467	1	0.191053
	TRINITY_DN61985_c4_g4_i1			x			266	80.7545	1	0.151401	266	80.6824	1	0.143136
	TRINITY_DN95131_c0_g1_i1		x				441	214039	0	0	441	212163	5	0.272162
	TRINITY_DN57819_c2_g4_i1		x				401	180713	1	0.0676559	401	179443	1	0.0643577
	TRINITY_DN62275_c1_g2_i9				x		218	50.7202	0	0	218	50811	2	0.454569
3107		SPTLC1
	TRINITY_DN67851_c1_g1_i1				x		1207	957331	28	0.357594	1207	950676	40	0.485908
	TRINITY_DN56778_c1_g8_i1		x				428	203004	4	0.240907	428	201397	12	0.688107
	TRINITY_DN68003_c1_g5_i4					x	328	124.13	0	0	328	123536	0	0
	TRINITY_DN67851_c1_g4_i3		x				832	583967	12	0.251239	832	577571	18	0.35991
	TRINITY_DN67851_c1_g4_i4		x				732	485436	0	0	732	479623	0	0
	TRINITY_DN67851_c1_g4_i13		x				442	214894	18	1.0241	442	213	30	1.62655
	TRINITY_DN67851_c1_g4_i11		x				220	51.9077	0	0	220	52.0094	0	0
	TRINITY_DN56778_c1_g1_i2		x				852	603795	2.03134e-05	4.11328e-07	852	597337	16	0.309334
	TRINITY_DN56778_c1_g1_i15		x				846	597834	3.99998	0.0818034	846	591399	0	0
	TRINITY_DN60751_c2_g4_i1		x				480	247884	2.37071	0.116929	480	245383	9.62124	0.452808
	TRINITY_DN60751_c2_g4_i2		x				370	156028	8.62929	0.676187	370	155093	11.3788	0.847286
	TRINITY_DN61830_c1_g3_i17		x				317	116133	1	0.105278	317	115652	0	0
	TRINITY_DN65639_c1_g5_i1		x				723	476625	13	0.333473	723	470849	32	0.784866
	TRINITY_DN65639_c1_g3_i3				x		597	355233	0	0	597	350932	0	0
	TRINITY_DN65639_c1_g3_i2				x		643	399025	7.61741e-08	2.33401e-09	643	394156	0	0
	TRINITY_DN65639_c1_g4_i1			x			731	484459	5	0.126185	731	478.65	2.03234	0.049035
	TRINITY_DN61830_c1_g3_i8		x				1463	1213.33	0.000124574	1.25529e-06	1463	1206.68	0.00751822	7.19534e-05
	TRINITY_DN61830_c1_g3_i7		x				520	283771	0	0	520	280616	5.18877	0.21354
	TRINITY_DN61830_c1_g3_i13		x				499	264825	3.03816	0.140263	499	261991	0	0
	TRINITY_DN61830_c1_g3_i15		x				246	67.8596	0	0	246	67.8453	0	0
	TRINITY_DN65639_c1_g8_i1		x				280	90.1364	7	0.949494	280	89.9795	5.99294	0.769172
	TRINITY_DN65091_c1_g1_i1				x		1267	1017.33	21.9193	0.263426	1267	1010.68	49.2033	0.562224
	TRINITY_DN65639_c1_g3_i6				x		624	380861	0	0	624	376198	0	0
	TRINITY_DN65639_c1_g3_i5				x		578	337373	0	0	578	333.28	0	0
	TRINITY_DN65639_c1_g3_i1		x				806	558257	10	0.219008	806	552014	33	0.690384
	TRINITY_DN65639_c1_g8_i2		x				209	45.4797	0	0	209	45.5073	0.00705506	0.00179039
	TRINITY_DN65091_c1_g1_i3		x				635	391343	3.08069	0.0962466	635	386575	1.7967	0.0536747
	TRINITY_DN65639_c1_g3_i4		x				760	512912	0	0	760	506.94	0	0
	TRINITY_DN65639_c1_g4_i2		x				823	575066	0	0	823	568716	6.96766	0.141488
2519		ZNF138
	TRINITY_DN61082_c2_g1_i4		x				3617	3367.33	25.9633	0.0942691	3617	3360.68	23.2102	0.0797589
	TRINITY_DN61082_c2_g2_i2		x				1098	848331	2.98348	0.0429984	1098	841676	9.74523	0.133713
	TRINITY_DN61082_c2_g1_i2				x		2605	2355.33	16.5492	0.085905	2605	2348.68	71.2577	0.350377
	TRINITY_DN61082_c2_g2_i3		x				1076	826331	0	0	1076	819676	0	0
	TRINITY_DN61082_c2_g1_i3				x		2028	1778.33	3.37645e-08	2.32136e-10	2028	1771.68	20.1159	0.131124
	TRINITY_DN61082_c2_g2_i1		x				1201	951331	27.0165	0.34721	1201	944676	60.4109	0.738515
	TRINITY_DN61082_c2_g1_i1		x				1591	1341.33	13.0792	0.119217	1591	1334.68	0	0
	TRINITY_DN61082_c2_g2_i4		x				254	72.9681	0	0	254	72.9115	1.8439	0.292057
	TRINITY_DN61082_c2_g1_i6				x		207	44.3165	0	0	207	44.3483	0	0
	TRINITY_DN67921_c7_g2_i1				x		1404	1154.33	11.6537	0.123432	1404	1147.68	25.479	0.256384
	TRINITY_DN67921_c7_g2_i2				x		1418	1168.33	4.34634	0.0454833	1418	1161.68	20.521	0.204004
	TRINITY_DN61082_c2_g1_i5		x				3617	3367.33	11.7393	0.0426236	3617	3360.68	44.9373	0.154421
	TRINITY_DN61082_c2_g1_i9		x				1219	969331	0	0	1219	962676	49.3581	0.592113
	TRINITY_DN61082_c2_g1_i7		x				543	304768	2.66905	0.107073	543	301276	7.00688	0.268588
	TRINITY_DN61082_c2_g1_i8		x				394	175042	0	0	394	173875	6.11398	0.406081
4185		FLVCR2
	TRINITY_DN60815_c1_g1_i7		x				248	69128	0	0	248	69.0935	0	0
	TRINITY_DN67851_c1_g3_i1		x				436	209.75	1	0.0582898	436	208014	0	0
4051		-
	TRINITY_DN67954_c2_g1_i11					x	350	140579	0	0	350	139876	2	0.165125
	TRINITY_DN59277_c4_g3_i3		x				504	269316	2	0.0907951	504	266408	1.06542	0.046185
	TRINITY_DN65460_c1_g1_i35		x				360	148.24	0	0	360	147454	0	0
	TRINITY_DN65460_c1_g1_i36		x				323	120471	1.50928	0.153172	323	119946	3	0.288843
	TRINITY_DN62382_c1_g2_i20		x				1177	927331	0	0	1177	920676	13.4049	0.168144
	TRINITY_DN62382_c1_g2_i18		x				1223	973331	0	0	1223	966676	0	0
	TRINITY_DN68011_c9_g2_i9		x				230	57.92	0	0	230	58.0334	3.41953	0.680479
	TRINITY_DN62382_c1_g2_i7		x				1091	841331	0	0	1091	834676	0	0
	TRINITY_DN62382_c1_g2_i19		x				964	715218	0	0	964	708.56	5.54906	0.090442
	TRINITY_DN58105_c2_g3_i4		x				224	54.2756	1.40577	0.316668	224	54.4043	0	0
	TRINITY_DN68011_c9_g4_i4		x				540	302007	5.01403	0.202985	540	298558	10.1891	0.394126
	TRINITY_DN58105_c2_g8_i1		x				217	50.1307	1	0.243888	217	50.2126	0	0
	TRINITY_DN56085_c1_g1_i1		x				284	92.8688	1	0.131651	284	92.7039	0	0
	TRINITY_DN56106_c1_g1_i1		x				409	187247	0	0	409	185867	1.23344	0.0766381
	TRINITY_DN56106_c1_g1_i11		x				479	246998	0	0	479	244522	0	0
	TRINITY_DN56106_c2_g1_i1		x				219	51.3128	0	0	219	51.4105	1	0.224634
	TRINITY_DN57464_c2_g4_i5		x				262	78.1314	1	0.156484	262	78061	1	0.147942
	TRINITY_DN60419_c4_g1_i1		x				308	109.66	1	0.111492	308	109249	2	0.211417
	TRINITY_DN67882_c2_g1_i9		x				551	312182	0	0	551	308.53	0	0
	TRINITY_DN67882_c2_g1_i8		x				517	281049	0	0	517	277.94	0	0
4655		ZNF493
	TRINITY_DN62722_c3_g4_i5			x			595	353345	0	0	595	349074	11.3859	0.376685
	TRINITY_DN67131_c3_g1_i13		x				220	51.9077	1	0.235539	220	52.0094	0	0
	TRINITY_DN67236_c1_g1_i1		x				339	132264	0	0	339	131.62	0	0
	TRINITY_DN62385_c1_g1_i11		x				214	48377	1	0.252729	214	48.4374	0	0
	TRINITY_DN57285_c1_g3_i1				x		380	163897	1	0.0745973	380	162873	5	0.354526
	TRINITY_DN67236_c1_g2_i25		x				950	701256	0	0	950	694614	4.83439	0.0803758
	TRINITY_DN62722_c3_g4_i3			x			603	360.92	29.1361	0.986993	603	356519	3.57365	0.11576
	TRINITY_DN62556_c4_g1_i1				x		351	141336	1	0.0865051	351	140626	3	0.246367
	TRINITY_DN63364_c0_g1_i8		x				238	62.8761	0	0	238	62.8997	0	0
	TRINITY_DN67968_c4_g1_i13		x				1819	1569.33	0	0	1819	1562.68	17.131	0.126602
	TRINITY_DN62722_c3_g4_i6		x				579	338309	3.86393	0.13964	579	334206	5.41411	0.187085
	TRINITY_DN62722_c3_g4_i4		x				613	370392	0	0	613	365861	0	0
	TRINITY_DN67236_c1_g2_i26		x				869	620663	1	0.0196987	869	614155	1.57828	0.029678
	TRINITY_DN62722_c3_g4_i2			x			512	276522	0	0	512	273503	4.6263	0.195344
4224		MOK
	TRINITY_DN57712_c0_g2_i23			x			1507	1257.33	206.675	2.00971	1507	1250.68	116.637	1.077
	TRINITY_DN57712_c0_g2_i5			x			340	122662	33.7978	3.36879	340	122089	64.1989	6.07265
	TRINITY_DN57712_c0_g2_i2			x			2288	2038.33	121.005	0.725808	2288	2031.68	5.33343	0.0303165
	TRINITY_DN57712_c0_g2_i6			x			1309	1059.33	122.123	1.40949	1309	1052.68	216.208	2.37194
	TRINITY_DN57712_c0_g2_i18			x			2570	2320.33	0.000908786	4.78857e-06	2570	2313.68	29.0804	0.145153
	TRINITY_DN57712_c0_g2_i25			x			1599	1349.33	67.0143	0.607216	1599	1342.68	67.9437	0.584393
	TRINITY_DN57712_c0_g2_i11			x			1399	1149.33	0.388765	0.00413558	1399	1142.68	17.1289	0.173114
	TRINITY_DN57712_c0_g2_i14			x			2378	2128.33	62.2166	0.357406	2378	2121.68	2.0817	0.0113309
	TRINITY_DN57712_c0_g2_i8			x			1284	1034.33	191.264	2.26083	1284	1027.68	133.893	1.50463
	TRINITY_DN57712_c0_g2_i26			x			1292	1042.33	49.168	0.576728	1292	1035.68	65.1386	0.726343
	TRINITY_DN57712_c0_g2_i13			x			1249	999331	33.3469	0.407981	1249	992676	3.70211	0.0430694
	TRINITY_DN57712_c0_g2_i16			x			1274	1024.33	0	0	1274	1017.68	21.4784	0.243736
	TRINITY_DN57712_c0_g2_i3			x			614	358067	0	0	614	353718	16.9349	0.552905
	TRINITY_DN57712_c0_g4_i1			x			385	167871	2	0.145662	385	166836	3	0.207663
	TRINITY_DN60651_c0_g1_i1		x				487	254098	5	0.240582	487	251467	6	0.275548
	TRINITY_DN60651_c2_g4_i2		x				1059	809331	9.90215	0.149588	1059	802676	14.5506	0.209348
	TRINITY_DN60651_c2_g4_i8		x				1805	1555.33	0	0	1805	1548.68	46.1753	0.344331
	TRINITY_DN60651_c2_g4_i5		x				1771	1521.33	81.441	0.654506	1771	1514.68	63.0457	0.480687
	TRINITY_DN57712_c3_g1_i1			x			219	51.3128	3	0.714808	219	51.4105	0	0
	TRINITY_DN60615_c2_g7_i1		x				294	99.7807	1	0.122532	294	99.5109	2	0.232106
	TRINITY_DN61199_c2_g8_i1		x				301	104682	1	0.116794	301	104.38	0	0
	TRINITY_DN75871_c0_g1_i1		x				237	62.2543	0	0	237	62.2797	2	0.37086
	TRINITY_DN72269_c0_g1_i1		x				250	70.4081	3	0.520946	250	70.3543	0	0
4767		ZNF83
	TRINITY_DN60751_c2_g3_i3		x				310	111099	0	0	310	110662	0	0
	TRINITY_DN65878_c1_g5_i4				x		245	67.2308	0	0	245	67.2233	0	0
6074		-
	TRINITY_DN64676_c1_g7_i1					x	240	64115	1.4915	0.284418	240	64.1436	1.18444	0.213249
	TRINITY_DN57819_c2_g14_i1					x	245	67.2308	4.94093	0.898534	245	67.2233	5.65249	0.971062
	TRINITY_DN57819_c2_g14_i2					x	259	76.1645	0	0	259	76.1172	0	0
	TRINITY_DN64676_c1_g1_i23		x				329	124865	1	0.0979163	329	124262	5	0.464684
	TRINITY_DN63921_c2_g9_i2		x				331	126335	3	0.290329	331	125713	8	0.734916
	TRINITY_DN64676_c1_g1_i8		x				339	132264	1	0.0924382	339	131.62	1.67013	0.14654
	TRINITY_DN59524_c0_g1_i3		x				520	283771	0	0	520	280616	3.02844	0.124633
	TRINITY_DN59524_c0_g1_i2		x				1016	766331	14.2139	0.226772	1016	759676	29.5384	0.44904
	TRINITY_DN59524_c0_g1_i1		x				216	49.5429	3.78615	0.934351	216	49.6168	0	0
	TRINITY_DN59524_c0_g7_i4		x				493	259453	11.7352	0.553002	493	256.71	36	1.61952
	TRINITY_DN59524_c0_g7_i1		x				320	118289	0	0	320	117.79	0	0
	TRINITY_DN65935_c3_g1_i6		x				1243	993331	16.7913	0.206673	1243	986676	6.07809	0.0711409
	TRINITY_DN65935_c3_g2_i1		x				910	661429	31.2087	0.576882	910	654828	51.1121	0.901413
	TRINITY_DN57819_c2_g11_i2		x				419	195532	9	0.562754	419	193997	16	0.952474
	TRINITY_DN67757_c1_g6_i5		x				225	54.8781	0	0	225	55.0077	0	0
	TRINITY_DN57819_c2_g9_i1		x				340	133013	10	0.919177	340	132373	20	1.74485
	TRINITY_DN64676_c1_g1_i20		x				327	123396	1	0.0990819	327	122811	5	0.470176
	TRINITY_DN63921_c2_g9_i1		x				221	52.4998	4	0.93153	221	52.6075	6	1.31714
	TRINITY_DN63921_c2_g13_i1					x	305	107521	1	0.11371	305	107162	5	0.538835
1744		-
	TRINITY_DN63112_c5_g1_i1		x				235	61.0034	1	0.20042	235	61.0506	0	0
	TRINITY_DN58937_c4_g1_i27		x				294	99.7807	0.124894	0.0153035	294	99.5109	0	0
	TRINITY_DN68003_c2_g1_i7		x				219	51.3128	2	0.476539	219	51.4105	0	0
	TRINITY_DN62727_c0_g1_i16		x				326	122662	3	0.299024	326	122089	1	0.0945913
	TRINITY_DN62727_c0_g1_i13		x				306	108235	0	0	306	107857	0	0
	TRINITY_DN60366_c3_g1_i4		x				265	80.0886	2	0.305319	265	80.0256	0	0
	TRINITY_DN68018_c14_g1_i3		x				388	170264	5.5678	0.399811	388	169.18	5.2947	0.361426
6245		CNST
	TRINITY_DN64973_c1_g6_i1		x				314	113973	0	0	314	113495	4	0.407015
	TRINITY_DN62659_c1_g1_i2		x				541	302926	0	0	541	299463	11	0.424206
	TRINITY_DN62659_c1_g1_i3		x				417	193871	4	0.252257	417	192366	0	0
	TRINITY_DN62659_c2_g2_i2		x				259	76.1645	0	0	259	76.1172	3	0.455162
	TRINITY_DN62659_c1_g1_i1		x				318	116851	1	0.104631	318	116366	0	0
	TRINITY_DN62659_c2_g3_i6			x			2264	2014.33	10.8414	0.0658032	2264	2007.68	30.2162	0.173809
	TRINITY_DN62659_c2_g3_i4					x	2067	1817.33	0	0	2067	1810.68	0	0
2p16,2		ASB3
	TRINITY_DN59277_c4_g1_i8		x				1541	1291.33	1.36509e-08	1.29247e-10	1541	1284.68	0	0
	TRINITY_DN56880_c0_g1_i4		x				490	256774	0	0	490	254086	0	0
	TRINITY_DN58105_c2_g7_i6		x				309	110378	0	0	309	109953	4	0.420126
	TRINITY_DN60595_c0_g1_i3		x				327	123396	0	0	327	122811	2.39094	0.224833
	TRINITY_DN62909_c0_g1_i3		x				259	76.1645	0	0	259	76.1172	2	0.303441
	TRINITY_DN65190_c2_g2_i5				x		521	284676	10	0.429481	521	281507	16.787	0.688669
	TRINITY_DN64216_c0_g1_i1				x		337	130767	0	0	337	130118	1	0.0887542
	TRINITY_DN59277_c4_g1_i4		x				771	523745	0	0	771	517696	12.677	0.282792
	TRINITY_DN56880_c0_g1_i2		x				1397	1147.33	9.99758	0.106537	1397	1140.68	0	0
	TRINITY_DN56880_c0_g1_i1		x				430	204.67	2	0.119473	430	203046	2.10367	0.11965
	TRINITY_DN66938_c2_g1_i10		x				581	340179	0	0	581	336056	1.09771	0.0377227
	TRINITY_DN62909_c0_g2_i2		x				218	50.7202	1	0.241053	218	50811	0	0
	TRINITY_DN59277_c4_g1_i3		x				1519	1269.33	17.7609	0.171074	1519	1262.68	24.0902	0.220331
	TRINITY_DN56880_c0_g1_i3		x				1396	1146.33	21.674	0.231166	1396	1139.68	20.5203	0.207935
	TRINITY_DN56880_c0_g1_i5		x				910	661429	1.7259	0.0319026	910	654828	7.98011	0.140737
14q32,11		-
	TRINITY_DN64353_c11_g2_i5			x(DG LUCY)			306	108235	1.61477	0.182405	306	107857	0	0
	TRINITY_DN62909_c0_g2_i14		x				608	365656	0	0	608	361187	0	0
	TRINITY_DN62909_c0_g2_i15		x				322	119741	0	0	322	119228	0	0
	TRINITY_DN60973_c2_g1_i7					x	579	338309	0	0	579	334206	0	0
	TRINITY_DN60973_c2_g1_i9					x	492	258561	4	0.189143	492	255832	0	0
	TRINITY_DN60973_c2_g1_i5		x				487	254098	0	0	487	251467	3	0.137774
	TRINITY_DN60973_c2_g1_i6		x				488	254987	0	0	488	252337	0	0
	TRINITY_DN64353_c11_g2_i6			x(DG LUCY)			1431	1181.33	45.4663	0.470557	1431	1174.68	157.121	1.5447
4023		-
	TRINITY_DN59726_c3_g17_i1		x				1025	775331	10	0.157691	1025	768676	18	0.270431
	TRINITY_DN60107_c0_g1_i10		x				1595	1345.33	26	0.236286	1595	1338.68	19.0574	0.164405
	TRINITY_DN60107_c0_g1_i23		x				1824	1574.33	0	0	1824	1567.68	33.9426	0.250044
	TRINITY_DN65386_c1_g3_i1		x				1227	977331	30	0.375296	1227	970676	36	0.428307
	TRINITY_DN65398_c0_g3_i3		x				414	191377	6	0.383316	414	189927	13	0.790465
	TRINITY_DN65398_c0_g3_i12		x				264	79.4318	2	0.307843	264	79.3688	0	0
	TRINITY_DN65398_c0_g3_i5		x				246	67.8596	0	0	246	67.8453	2	0.340437
	TRINITY_DN62015_c3_g3_i2		x				272	84.7677	2	0.288466	272	84636	0	0
	TRINITY_DN59726_c3_g12_i1					x	491	257668	0	0	491	254958	4	0.181183
4335		PMM2
	TRINITY_DN62957_c1_g2_i2		x				210	46.0617	1	0.265433	210	46.0942	0	0
	TRINITY_DN63801_c3_g1_i8		x				226	55.4829	0	0	226	55.6139	0	0
	TRINITY_DN60220_c0_g4_i3		x				499	264825	4	0.184669	499	261991	2.49344	0.10991
	TRINITY_DN59141_c0_g8_i1		x				454	225198	3	0.162874	454	223153	3	0.155255
	TRINITY_DN61830_c1_g1_i1		x				271	84096	2.62072	0.381012	271	83974	0	0
	TRINITY_DN61830_c1_g3_i2		x				302	105386	4	0.464056	302	105077	1	0.109905
	TRINITY_DN68003_c2_g2_i8		x				361	149016	0	0	361	148221	1.00265	0.0781203
	TRINITY_DN58937_c4_g1_i1		x				238	62.8761	0	0	238	62.8997	0	0
	TRINITY_DN62957_c1_g1_i5		x				206	43.7422	1	0.279507	206	43776	0	0
	TRINITY_DN62957_c1_g1_i11		x				207	44.3165	0	0	207	44.3483	0	0
	TRINITY_DN63801_c3_g1_i7		x				255	61.0034	0	0	255	61.0506	2	0.378327
	TRINITY_DN60220_c0_g2_i10		x				602	359.97	4.19084	0.142341	602	355586	7.27308	0.236211
	TRINITY_DN60751_c2_g3_i2		x				201	40.9064	0	0	201	40.9165	1	0.282247
	TRINITY_DN58937_c3_g1_i1		x				272	84.7677	0	0	272	84636	6	0.818697
	TRINITY_DN57577_c1_g1_i1				x		363	150569	2	0.162401	363	149.76	2.06148	0.158968
1q22		-
	TRINITY_DN67653_c1_g1_i3					x	653	408662	8	0.239343	653	403637	4.48367	0.128283
	TRINITY_DN67653_c1_g4_i2						592	350532	7	0.244154	592	346289	5	0.166747
	TRINITY_DN60770_c5_g6_i5		x				323	120471	0	0	323	119946	1.18899	0.114477
	TRINITY_DN66278_c0_g8_i1		x				559	319652	1	0.0382487	559	315827	11	0.402226
	TRINITY_DN96919_c0_g1_i1		x				315	114692	1	0.106601	315	114214	2	0.202226
	TRINITY_DN63661_c1_g1_i1		x				262	78.1314	1	0.156484	262	78061	1	0.147942
	TRINITY_DN58105_c2_g7_i3		x				613	370392	5	0.165045	613	365861	4	0.126261
	TRINITY_DN60770_c5_g6_i3		x				383	166283	7.53415	0.553962	383	165247	7.81101	0.545885
	TRINITY_DN63364_c0_g1_i29		x				304	106806	0	0	304	106467	1	0.10847
	TRINITY_DN62431_c1_g9_i1		x				324	121.2	0	0	324	120.66	1	0.0957116
3113		-
	TRINITY_DN56708_c1_g2_i3					x	331	126335	0	0	331	125713	0	0
	TRINITY_DN56708_c1_g2_i4					x	333	127812	0	0	333	127166	2.0728	0.18824
	TRINITY_DN59803_c1_g3_i2		x				314	113973	1	0.107273	314	113495	2	0.203507
	TRINITY_DN58937_c4_g1_i3		x				248	69128	0	0	248	69.0935	0	0
	TRINITY_DN62727_c1_g1_i1		x				286	94.2496	5	0.648612	286	94.0451	1	0.122798
	TRINITY_DN58937_c4_g1_i22		x				229	49.5429	3	0.740344	229	49.6168	0	0
	TRINITY_DN60366_c3_g1_i6		x				310	111099	3	0.330147	310	110662	3	0.313075
	TRINITY_DN60366_c3_g1_i3		x				222	53.0875	0	0	222	53.2055	0	0
	TRINITY_DN127141_c0_g1_i1					x	380	163897	1	0.0745973	380	162873	2	0.14181
4485		GGA3
	TRINITY_DN58261_c7_g3_i4				x		665	420248	4	0.116372	665	415076	15	0.417341
	TRINITY_DN67203_c6_g4_i8				x(SLC25A19)		300	103982	3	0.352744	300	103682	0	0
	TRINITY_DN56124_c0_g1_i3		x				305	107521	0	0	305	107162	1	0.107767
	TRINITY_DN60387_c2_g5_i1		x				202	41.4675	3	0.884521	202	41.4835	0	0
	TRINITY_DN61830_c1_g4_i3		x				239	63.4964	0	0	239	63.5212	0	0
	TRINITY_DN60366_c3_g1_i5		x				202	41.4675	0	0	202	41.4835	0	0
	TRINITY_DN60366_c3_g1_i7		x				395	175847	0	0	395	174666	1.075	0.0710765
	TRINITY_DN56708_c1_g1_i17		x				243	65.9805	0	0	243	65992	0	0
	TRINITY_DN56708_c1_g1_i7		x				280	90.1364	1	0.135642	280	89.9795	0	0
	TRINITY_DN56708_c1_g7_i1		x				210	46.0617	0	0	210	46.0942	0	0
	TRINITY_DN68003_c1_g2_i5				x		364	151346	2	0.161568	364	150525	2	0.153443
4763		ZNF528
	TRINITY_DN62072_c2_g2_i1		x				407	185609	3.81065	0.251012	407	184.25	5	0.313394
	TRINITY_DN66935_c2_g4_i4			x			1659	1409.33	7.78937	0.0675746	1659	1402.68	16.8526	0.138751
	TRINITY_DN66935_c2_g4_i2			x			1005	755331	12.0539	0.195113	1005	748676	10.2508	0.158121
1975		-
	TRINITY_DN36561_c0_g1_i2					x	749	502.12	4	0.0973973	749	496191	12.0376	0.280169
	TRINITY_DN60815_c1_g2_i2		x				468	237343	0	0	468	235104	1	0.0491211
	TRINITY_DN65386_c1_g1_i13		x				313	113258	0	0	313	112.78	0	0
	TRINITY_DN61830_c1_g4_i2		x				238	62.8761	0	0	238	62.8997	0	0
	TRINITY_DN58520_c0_g5_i1		x				212	47222	1	0.258911	212	47.2675	0	0
	TRINITY_DN68003_c2_g2_i12		x				264	79.4318	2	0.307843	264	79.3688	4	0.582019
	TRINITY_DN56124_c0_g1_i7		x				260	76.8189	0	0	260	76.7631	0	0
	TRINITY_DN62727_c0_g6_i1		x				337	130767	2	0.186994	337	130118	1	0.0887542
	TRINITY_DN66742_c2_g1_i15					x	991	742105	0	0	991	735422	6.1666	0.0968359
	TRINITY_DN65386_c1_g1_i10		x				518	281955	6	0.260175	518	278833	5	0.207087
	TRINITY_DN60387_c2_g3_i6		x				237	62.2543	0	0	237	62.2797	0	0
	TRINITY_DN56124_c0_g1_i2		x				258	75.5113	2	0.323826	258	75.4751	3	0.459034
	TRINITY_DN58937_c4_g1_i8		x				621	378.01	0	0	621	373381	9	0.278367
	TRINITY_DN67851_c0_g1_i1		x				249	69.7671	0	0	249	69.7222	2	0.331273
	TRINITY_DN56778_c1_g1_i21		x				456	226915	6.44922	0.347487	456	224.86	17	0.873101
4595		NR_110740
	TRINITY_DN65878_c1_g17_i1				x		244	66.6051	1	0.183564	244	66.6045	3	0.520169
	TRINITY_DN65878_c1_g14_i1		x				216	49.5429	4	0.987126	216	49.6168	1	0.232755
	TRINITY_DN65878_c1_g5_i3		x				317	116133	0	0	317	115652	0	0
	TRINITY_DN62727_c0_g2_i1		x				242	65.3555	0	0	242	65.3812	0.127383	0.0225001
	TRINITY_DN62727_c0_g2_i3		x				208	44.8964	1	0.272322	208	44.9246	0	0
	TRINITY_DN62727_c0_g2_i2		x				274	86.1143	3	0.425932	274	85964	7	0.940391
	TRINITY_DN63261_c1_g1_i8		x				272	84.7677	0	0	272	84636	9	1.22805
	TRINITY_DN67851_c1_g2_i3		x				277	88.1239	0	0	277	87.9589	4	0.525179
	TRINITY_DN58849_c2_g9_i1		x				228	56.6975	0	0	228	56.8273	1	0.203222
	TRINITY_DN61830_c1_g3_i10		x				300	103982	0	0	300	103682	0	0
	TRINITY_DN56778_c1_g3_i1		x				377	161.53	1	0.0756905	377	160534	10	0.719383
	TRINITY_DN56570_c6_g2_i1		x				369	155244	1	0.0787554	369	154329	4	0.299322
	TRINITY_DN68003_c1_g1_i2		x				639	395178	1	0.0309387	639	390361	8	0.236674
	TRINITY_DN68003_c1_g3_i2			x			383	166283	0	0	383	165247	0	0
3955		-
	TRINITY_DN57507_c3_g3_i6					x	963	714.22	5	0.0855919	963	707564	12	0.195859
	TRINITY_DN67455_c2_g1_i13		x				439	212324	0	0	439	210493	0	0
	TRINITY_DN62727_c0_g1_i9		x				609	366601	7.30005	0.243459	609	362123	0	0
	TRINITY_DN17117_c0_g1_i1		x				267	81.4228	2	0.300316	267	81.3389	2	0.283961
	TRINITY_DN60387_c2_g3_i8		x				242	65.3555	0	0	242	65.3812	0	0
	TRINITY_DN61830_c1_g1_i9		x				324	121.2	4	0.403507	324	120.66	15.5465	1.48798
	TRINITY_DN60253_c0_g6_i1					x	287	94.9362	0	0	287	94.7178	0	0
1298		-
	TRINITY_DN67393_c1_g1_i2					x	519	282863	2	0.0864467	519	279725	1.34337	0.0554615
	TRINITY_DN60751_c2_g1_i3			x			270	83.4253	0	0	270	83.3142	0	0
	TRINITY_DN67393_c1_g1_i20			x			552	313114	0	0	552	309434	0	0
	TRINITY_DN62727_c0_g1_i3			x			519	282863	1	0.0432233	519	279725	5	0.206426
	TRINITY_DN60751_c1_g2_i2			x			399	179086	0	0	399	177853	0	0
	TRINITY_DN61830_c1_g3_i14			x			246	67.8596	2	0.360341	246	67.8453	2.33195	0.396942
	TRINITY_DN61830_c1_g1_i3			x			397	177463	3.37928	0.232816	397	176256	6	0.393127
13q13,3		ALG5
	TRINITY_DN66815_c5_g1_i1				x		514	278327	3	0.131783	514	275283	7	0.29366
	TRINITY_DN64355_c2_g1_i12				x		376	160746	0	0	376	159754	4	0.289158
	TRINITY_DN60595_c0_g1_i6		x				1585	1335.33	7.18421	0.0657786	1585	1328.68	19.7169	0.171375
	TRINITY_DN60973_c2_g1_i8		x				293	99.0833	0	0	293	98822	1.42382	0.166391
2334		SAMD3
	TRINITY_DN67455_c2_g1_i19		x				255	73.6037	1.74212	0.289383	255	73.5499	0	0
	TRINITY_DN65878_c1_g5_i9		x				257	74.8663	0	0	257	74.8335	6.31077	0.973898
	TRINITY_DN67393_c0_g6_i1		x				229	57307	2	0.426694	229	57.4317	10	2.01083
	TRINITY_DN56778_c1_g1_i12		x				235	61.0034	2	0.400839	235	61.0506	1	0.189163
	TRINITY_DN67851_c2_g3_i1		x				339	132264	0	0	339	131.62	2.78699	0.244534
	TRINITY_DN61830_c1_g3_i9		x				204	42.5987	0	0	204	42.6272	1	0.270919
	TRINITY_DN61830_c1_g1_i10		x				426	201.35	0	0	426	199753	1.07479	0.0621378
	TRINITY_DN60366_c3_g1_i11		x				369	155244	3	0.236266	369	154329	17	1.27212
	TRINITY_DN68018_c14_g1_i14		x				1049	799331	19.7434	0.301988	1049	792676	12.1178	0.176544
	TRINITY_DN63801_c3_g3_i2		x				298	102582	1	0.119186	298	102287	0	0
	TRINITY_DN57115_c3_g2_i1				x		3349	3099.33	40.2579	0.15881	3349	3092.68	89.9361	0.335836
	TRINITY_DN67393_c1_g1_i16		x				267	81.4228	1	0.150158	267	81.3389	3.68923	0.523799
	TRINITY_DN68018_c0_g1_i1		x				239	63.4964	0	0	239	63.5212	3	0.545418
	TRINITY_DN60366_c3_g1_i10		x				332	127074	0	0	332	126438	0	0
	TRINITY_DN68018_c14_g1_i15		x				1021	771331	0	0	1021	764676	3.63796	0.0549424
	TRINITY_DN67393_c1_g1_i7		x				497	263028	0	0	497	260223	0	0
	TRINITY_DN67393_c1_g1_i4		x				459	229502	0	0	459	227419	0	0
	TRINITY_DN67393_c1_g1_i19		x				481	248773	0	0	481	246249	5.65663	0.265284
	TRINITY_DN63801_c3_g1_i1		x				315	114692	3	0.319804	315	114214	5	0.505565

## Sheet: Transcripts with TPM >=1
HERV locus information					Transcript information					Transcript in HIV+ (SRR2096825)				Transcript in HIV- (SRR2096826)
HERV ID*	HERV group	Colocalized genes	TPM (HIV+)	TPM (HIV-)	Trinity transcript ID	HERV only	gene ExON	gene INTRON	intergenic non-coding	Length	Effective Length	Number of Reads	TPM	Length	Effective Length	Number of Reads	TPM	Fold Change
4849	HERVIP	ZFAS1	365.244	610.419
					TRINITY_DN58338_c3_g1_i3		x			1377	1127.33	357.113	3.873	1377	1120.68	732.084	7.54411	1.94787
					TRINITY_DN58338_c3_g5_i1	x				747	500.157	200	4.88897	747	494.234	266	6.21549	1.27133
					TRINITY_DN58338_c3_g1_i13		x			216	49.5429	40	9.87126	216	49.6168	40	9.31018	1.06027
					TRINITY_DN58338_c3_g1_i1			x		3124	2874.33	1983.34	8.43637	3124	2867.68	3556.12	14.321	1.69753
					TRINITY_DN58338_c3_g1_i2			x		2507	2257.33	733.164	3.971	2507	2250.68	381.308	1.95655	2.02959
					TRINITY_DN58498_c4_g1_i16	x				2692	2442.33	995.563	4.98378	2692	2435.68	1830.85	8.6808	1.74181
4720	HERV9	ECH1	6.88893	11.8397
					TRINITY_DN65651_c0_g11_i1	x				277	88.1239	5.22308	0.724649	277	87.9589	9	1.18165	1.63065
19q13,2a	HERVW	ZNF780A	94.62	83.78
					TRINITY_DN62909_c0_g2_i11	x				285	93.5597	10	1.30679	285	93.3753	10	1.23679	1.0566
					TRINITY_DN60595_c0_g1_i8		x			553	314048	36.4058	1.41732	553	310344	35	1.30242	1.08822
					TRINITY_DN62359_c2_g9_i3		x			378	162317	4.71073	0.354828	378	161311	18.0225	1.29026	3.6363
4444	HERVE	SLFN12L	74.9377	214.455
					TRINITY_DN57707_c0_g1_i8				x	567	327088	8.94798e-07	3.34468e-08	567	323.14	31.5953	1.12917	-
					TRINITY_DN64536_c2_g6_i1	x				210	46.0617	12	3.18519	210	46.0942	10	2.50542	1.27132
					TRINITY_DN67670_c4_g2_i6	x				420	196359	22	1.36983	420	194816	77	4.56449	3.33216
					TRINITY_DN67943_c3_g5_i5	x				512	276522	26	1.14958	512	273503	90.8719	3.83703	3.33777
					TRINITY_DN67943_c3_g2_i1	x				889	640528	33	0.629898	889	633975	105.967	1.9303	3.06446
					TRINITY_DN58461_c2_g2_i17	x				725	478578	14.8946	0.380513	725	472796	41.5069	1.01385	2.66443
					TRINITY_DN59238_c1_g1_i11	x				264	79.4318	4	0.615687	264	79.3688	15	2.18257	3.54493
					TRINITY_DN60987_c8_g9_i1	x				442	214894	23	1.30857	442	213	75	4.06638	3.1075
					TRINITY_DN67799_c2_g4_i2	x				431	205512	5.72954	0.340861	431	203874	22.8537	1.29456	3.79791
					TRINITY_DN64887_c2_g1_i16	x				320	118289	19.8793	2.05472	320	117.79	57.2292	5.61096	2.73077
					TRINITY_DN61824_c3_g12_i1	x				372	157602	16	1.24123	372	156639	59.5077	4.38733	3.53466
					TRINITY_DN67943_c3_g5_i8	x				629	385619	11.3069	0.358492	629	380912	60	1.81909	5.07428
					TRINITY_DN58461_c2_g2_i6	x				372	157602	0	0	372	156639	17.0117	1.25423	-
					TRINITY_DN65600_c6_g12_i1	x				393	174239	9	0.631526	393	173084	28	1.86822	2.95826
					TRINITY_DN68017_c1_g1_i15			x		970	721203	245.638	4.16421	970	714528	467.314	7.55296	1.81378
					TRINITY_DN57253_c4_g1_i1	x				257	74.8663	1	0.163308	257	74.8335	13	2.0062	12.2848
					TRINITY_DN65881_c2_g1_i1	x				295	100478	6	0.730084	295	100.2	17	1.95933	2.6837
					TRINITY_DN67799_c2_g9_i5	x				390	171861	27	1.92079	390	170737	59.9542	4.05527	2.11125
					TRINITY_DN67799_c2_g9_i2	x				201	40.9064	4	1.19554	201	40.9165	2	0.564494	2.1179
					TRINITY_DN64887_c2_g1_i10	x				339	132264	16.4217	1.51799	339	131.62	99.2764	8.71065	5.73828
					TRINITY_DN64536_c2_g2_i5	x				655	410593	88.6453	2.6396	655	405541	199.937	5.69358	2.15699
					TRINITY_DN67670_c4_g1_i22	x				1025	775331	24.1666	0.381087	1025	768676	112.251	1.68645	4.42537
					TRINITY_DN67670_c4_g1_i17	x				1047	797331	27.8109	0.426452	1047	790676	74.7806	1.09224	2.56123
					TRINITY_DN65881_c3_g3_i2			x		404	183162	18.2879	1.22074	404	181834	34.5564	2.19472	1.79786
2384	HERVFA	TMEM181	58.9485	124.566
					TRINITY_DN58011_c2_g6_i1			x		853	604787	39	0.788417	853	598324	81	1.56342	1.98299
					TRINITY_DN64068_c4_g1_i1	x				322	119741	4	0.408424	322	119228	10.4778	1.01489	2.48489
					TRINITY_DN58839_c2_g1_i7	x				248	69128	14.7099	2.60166	248	69.0935	7.5208	1.25705	2.06966
					TRINITY_DN60105_c1_g1_i2	x				233	59.7648	2.21868	0.453882	233	59.8449	6	1.15785	2.55099
					TRINITY_DN59786_c3_g6_i2	x				260	76.8189	2	0.318314	260	76.7631	13	1.95577	6.14415
					TRINITY_DN63623_c0_g5_i5	x				351	141336	21	1.81661	351	140626	33.6454	2.76304	1.52099
					TRINITY_DN58011_c2_g2_i6	x				968	719209	137	2.32895	968	712538	297.196	4.81685	2.06825
					TRINITY_DN58011_c2_g2_i1		x			1005	755331	39.4616	0.638751	1005	748676	117.542	1.81311	2.83852
					TRINITY_DN59236_c4_g1_i1	x				229	57307	1	0.213347	229	57.4317	9	1.80975	8.48266
					TRINITY_DN58011_c2_g7_i1	x				541	302926	56	2.26019	541	299463	103	3.97211	1.75742
4696	HML5	-	30.2934	38.6588
					TRINITY_DN66652_c1_g2_i6				x	1043	793331	61.9942	0.955412	1043	786676	78.6646	1.15481	1.2087
					TRINITY_DN66652_c1_g2_i40				x	1195	945331	438.432	5.67039	1195	938676	532.075	6.54612	1.15444
4796	HML6	NR_144447 ERVK3-1	28.199	22.6772
					TRINITY_DN62338_c3_g2_i6		x			819	571103	2970.18	63.5861	819	564782	2043.8	41.7912	1.52152
					TRINITY_DN62338_c3_g2_i16		x			522	285.58	83.0893	3.55723	522	282401	109.96	4.49672	1.26411
					TRINITY_DN60035_c2_g13_i1		x			802	554326	643.712	14.1978	802	548093	398.659	8.39991	1.69023
					TRINITY_DN62338_c3_g2_i1		x			1452	1202.33	176.682	1.79664	1452	1195.68	80.0487	0.773157	2.32377
					TRINITY_DN60035_c2_g5_i2	x				763	515866	270.376	6.40804	763	509.87	260.072	5.89062	1.08784
					TRINITY_DN62338_c3_g2_i18	x				376	160746	101.691	7.73461	376	159754	104.857	7.58008	1.02039
					TRINITY_DN62072_c2_g2_i6	x				4265	4015.33	552.058	1.68096	4265	4008.68	841.291	2.42366	1.44183
					TRINITY_DN67985_c2_g4_i2	x				395	175847	15	1.04292	395	174666	14.484	0.957646	1.08905
					TRINITY_DN61985_c4_g5_i1	x				548	309401	81.8081	3.23273	548	305802	82	3.09671	1.04392
					TRINITY_DN62338_c3_g2_i8	x				1242	992331	186.889	2.30262	1242	985676	195.492	2.29046	1.00531
					TRINITY_DN58934_c0_g2_i1	x				211	46.6422	0	0	211	46.6818	7	1.73172	-
					TRINITY_DN61985_c4_g10_i2	x				613	370392	146.192	4.82566	613	365861	120.702	3.81	1.26658
					TRINITY_DN57900_c3_g6_i1	x				368	154459	51.9174	4.10955	368	153567	45.9189	3.4532	1.19007
					TRINITY_DN57900_c3_g6_i4	x				281	90.8139	22.747	3.06244	281	90661	10.2589	1.3068	2.34346
					TRINITY_DN59881_c2_g1_i7	x				318	116851	18.0889	1.89266	318	116366	22	2.18336	1.15359
					TRINITY_DN62338_c3_g2_i2	x				838	589912	5.80764	0.120367	838	583499	57.7379	1.14274	9.4938
4618	HERVE	ZNF700	8.56788	23.2708
					TRINITY_DN62411_c1_g3_i5	x				513	277423	5.07266	0.223557	513	274396	24	1.01009	4.51827
4795	HML1	-	19.3278	25.4839
					TRINITY_DN62431_c1_g3_i3	x				370	156028	20	1.56719	370	155093	18	1.34032	1.16927
					TRINITY_DN67653_c0_g2_i3	x				1170	920331	62.5591	0.831076	1170	913676	87.5612	1.10674	1.3317
					TRINITY_DN59817_c1_g5_i1				x	748	501139	48.968	1.19467	748	495213	47	1.09606	1.08997
3651	HERVH	DSCAML1	14.3152	31.7586
					TRINITY_DN56778_c1_g1_i5	x				316	115413	4	0.42374	316	114934	12	1.20576	2.84552
					TRINITY_DN60751_c2_g1_i13	x				340	133013	2.68377	0.246686	340	132373	13.0425	1.13786	4.61258
3107	HERVH	SPTLC1	14.3092	30.4917
					TRINITY_DN67851_c1_g4_i13	x				442	214894	18	1.0241	442	213	30	1.62655	1.58827
4224	HERVFB	MOK	20.8995	32.8341
					TRINITY_DN57712_c0_g2_i23		x			1507	1257.33	206.675	2.00971	1507	1250.68	116.637	1.077	1.86603
					TRINITY_DN57712_c0_g2_i5		x			340	122662	33.7978	3.36879	340	122089	64.1989	6.07265	1.80262
					TRINITY_DN57712_c0_g2_i6		x			1309	1059.33	122.123	1.40949	1309	1052.68	216.208	2.37194	1.68284
					TRINITY_DN57712_c0_g2_i8		x			1284	1034.33	191.264	2.26083	1284	1027.68	133.893	1.50463	1.50258
6074	HML5	-	15.9191	29.1822
					TRINITY_DN57819_c2_g9_i1	x				340	133013	10	0.919177	340	132373	20	1.74485	1.89827
					TRINITY_DN63921_c2_g9_i1	x				221	52.4998	4	0.93153	221	52.6075	6	1.31714	1.41395
14q32,11	HERVW	-	7.88	14.06
					TRINITY_DN64353_c11_g2_i6					1431	1181.33	45.4663	0.470557	1431	1174.68	157.121	1.5447	3.28271
4595	HERVH	NR_110740	4.67855	11.9322
					TRINITY_DN63261_c1_g1_i8	x				272	84.7677	0	0	272	84636	9	1.22805	-
3955	HERVH	-	4.32598	6.17989
					TRINITY_DN61830_c1_g1_i9	x				324	121.2	4	0.403507	324	120.66	15.5465	1.48798	3.68762
2334	HERVH	SAMD3	4.44545	18.9332
					TRINITY_DN67393_c0_g6_i1	x				229	57307	2	0.426694	229	57.4317	10	2.01083	4.71258
					TRINITY_DN60366_c3_g1_i11	x				369	155244	3	0.236266	369	154329	17	1.27212	5.38427

## Sheet: Transcripts with TPM >=5
Transcript characterization										Transcript in HIV+ (SRR2096825)				Transcript in HIV- (SRR2096826)
HERV ID*				Trinity transcript ID	Colocalized genes	HERV only	gene EXON	gene INTRON	intergenic non-coding	Length	Effective Length	Number of Reads	TPM	Length	Effective Length	Number of Reads	TPM	Fold Change
4849	HERVIP	365.244	610.419		ZFAS1
				TRINITY_DN58338_c3_g1_i3			x			1377	1127.33	357.113	3.873	1377	1120.68	732.084	7.54411	1.94787
				TRINITY_DN58338_c3_g5_i1		x				747	500.157	200	4.88897	747	494.234	266	6.21549	1.27133
				TRINITY_DN58338_c3_g1_i13			x			216	49.5429	40	9.87126	216	49.6168	40	9.31018	1.06027
				TRINITY_DN58338_c3_g1_i1				x		3124	2874.33	1983.34	8.43637	3124	2867.68	3556.12	14.321	1.69753
				TRINITY_DN58498_c4_g1_i16		x				2692	2442.33	995.563	4.98378	2692	2435.68	1830.85	8.6808	1.74181
4444	HERVE	74.9377	214.455		SLFN12L
				TRINITY_DN64887_c2_g1_i16		x				320	118289	19.8793	2.05472	320	117.79	57.2292	5.61096	2.73077
				TRINITY_DN68017_c1_g1_i15				x		970	721203	245.638	4.16421	970	714528	467.314	7.55296	1.81378
				TRINITY_DN64887_c2_g1_i10		x				339	132264	16.4217	1.51799	339	131.62	99.2764	8.71065	5.73828
				TRINITY_DN64536_c2_g2_i5		x				655	410593	88.6453	2.6396	655	405541	199.937	5.69358	2.15699
4696	HML5	30.2934	38.6588		-
				TRINITY_DN66652_c1_g2_i40					x	1195	945331	438.432	5.67039	1195	938676	532.075	6.54612	1.15444
4796	HML6	28.199	22.6772		NR_144447 ERVK3-1
				TRINITY_DN62338_c3_g2_i6			x			819	571103	2970.18	63.5861	819	564782	2043.8	41.7912	1.52152
				TRINITY_DN60035_c2_g13_i1			x			802	554326	643.712	14.1978	802	548093	398.659	8.39991	1.69023
				TRINITY_DN60035_c2_g5_i2		x				763	515866	270.376	6.40804	763	509.87	260.072	5.89062	1.08784
				TRINITY_DN62338_c3_g2_i18		x				376	160746	101.691	7.73461	376	159754	104.857	7.58008	1.02039
4224	HERVFB	20.8995	32.8341		MOK
				TRINITY_DN57712_c0_g2_i5			x			340	122662	33.7978	3.36879	340	122089	64.1989	6.07265	1.80262

## Sheet: Transcripts with >=3 FC
HERV locus information					Transcript characterization			Transcript in HIV+ cells		Transcript in HIV- cells
HERV ID*	HERV group	Coloc. genes	TPM (HIV+)	TPM (HIV-)	Trinity transcript ID	nt	FC	n° of reads	TPM	n° of reads	TPM
19q13,2a	HERV-W	ZNF780A	94.62	83.78	TRINITY_DN62359_c2_g9_i3 *	378	3.6363	4.71073	0.354828	18.0225	1.29026
4444	HERV-E	SLFN12L	74.9377	214.455	TRINITY_DN67670_c4_g2_i6	420	3.33216	22	1.36983	77	4.56449
					TRINITY_DN67943_c3_g5_i5	512	3.33777	26	1.14958	90.8719	3.83703
					TRINITY_DN67943_c3_g2_i1	889	3.06446	33	0.629898	105.967	1.9303
					TRINITY_DN59238_c1_g1_i11	264	3.54493	4	0.615687	15	2.18257
					TRINITY_DN60987_c8_g9_i1	442	3.1075	23	1.30857	75	4.06638
					TRINITY_DN67799_c2_g4_i2	431	3.79791	5.72954	0.340861	22.8537	1.29456
					TRINITY_DN61824_c3_g12_i1	372	3.53466	16	1.24123	59.5077	4.38733
					TRINITY_DN67943_c3_g5_i8	629	5.07428	11.3069	0.358492	60	1.81909
					TRINITY_DN57253_c4_g1_i1	257	12.2848	1	0.163308	13	2.0062
					TRINITY_DN64887_c2_g1_i10	339	5.73828	16.4217	1.51799	99.2764	8.71065
					TRINITY_DN67670_c4_g1_i22	1025	4.42537	24.1666	0.381087	112.251	1.68645
2384	HERV-FA	TMEM181	58.9485	124.566	TRINITY_DN59786_c3_g6_i2	260	6.14415	2	0.318314	13	1.95577
					TRINITY_DN59236_c4_g1_i1	229	8.48266	1	0.213347	9	1.80975
4796	HML6	NR_144447 ERVK3-1	28.199	22.6772	TRINITY_DN62338_c3_g2_i2	838	9.4938	5.80764	0.120367	57.7379	1.14274
4618	HERVE	ZNF700	8.56788	23.2708	TRINITY_DN62411_c1_g3_i5	513	4.51827	5.07266	0.223557	24	1.01009
3651	HERVH	DSCAML1	14.3152	31.7586	TRINITY_DN60751_c2_g1_i13	340	4.61258	2.68377	0.246686	13.0425	1.13786
14q32,11	HERVW	-	7.88	14.06	TRINITY_DN64353_c11_g2_i6	1431	3.28271	45.4663	0.470557	157.121	1.5447
3955	HERVH	-	4.32598	6.17989	TRINITY_DN61830_c1_g1_i9	324	3.68762	4	0.403507	15.5465	1.48798
2334	HERVH	SAMD3	4.44545	18.9332	TRINITY_DN67393_c0_g6_i1	229	4.71258	2	0.426694	10	2.01083
					TRINITY_DN60366_c3_g1_i11	369	5.38427	3	0.236266	17	1.27212
