# Supplementary material for: Comprehensive Analysis of HERV Transcriptome in HIV+ Cells: Absence of HML2 Activation and General Downregulation of Individual HERV Loci
Source: Viruses. 2020 Apr 23;12(4):481. doi: 10.3390/v12040481 (PMC7232394; doi:10.3390/v12040481)
Supplement: Supplementary file 1 [file viruses-12-00481-s001.zip › updated_suppl_files/File S4.xlsx]

## Sheet: Foglio1
HERV locus ID	Colocalized gene	transcript ID	TPM HIV+	TPM HIV-	protein match		match	Mis-match	Rep match	N's	Q gap count	Q gap bases	T gap count	T gap bases		strand	Q size	Q start	Q end
4795	NA	TRINITY_DN146813_c0_g1_i1	0.424735	0.692653	hml10_20100_6073_bre_polputein	p1	19	18	6	0	0	0	0	0	0	+	109	0	24
510	NA	TRINITY_DN169827_c0_g1_i1	0.27755	0	HERVH_consensus41_proputein	p1	37	17	4	0	0	0	0	0	0	+	135	24	45
4051	NA	TRINITY_DN56106_c1_g1_i1	0	0.0766381	herv30_10330_2924_bre_polputein	p1	212	107	23	0	0	1	2	1	1	+	136	4	136
2p16,2	NA	TRINITY_DN56880_c0_g1_i4	0	0	herv30_10330_2924_bre_gagputein	p1	356	70	30	0	0	0	0	0	0	+	100	0	100
2384	NA	TRINITY_DN57489_c5_g1_i9	0	0	mer57_10520_3506_bre_envputein	p1	421	27	7	0	0	0	0	0	0	+	107	55	89
6074	NA	TRINITY_DN57819_c2_g11_i2	0.562754	0.952474	hml5_20050_100025_con_gagputein	p1	440	81	15	0	0	0	0	0	0	+	108	0	96
4795	NA	TRINITY_DN58498_c4_g1_i23	0.139875	0	hml1_20010_100020_con_polputein	p2	539	50	15	0	0	0	0	0	0	+	131	1	66
4795	NA	TRINITY_DN58498_c4_g1_i27	0.393188	0	hml1_20010_100020_con_polputein	p2	543	50	15	0	0	0	0	0	0	+	131	1	66
4795	NA	TRINITY_DN58498_c4_g1_i31	0	0	HML8_exc_Pol	p1	547	22	11	0	0	0	0	0	0	+	182	65	98
4795	NA	TRINITY_DN58498_c4_g1_i9	0.214138	0.859508	hml1_20010_100020_con_polputein	p2	551	50	15	0	0	0	0	0	0	+	131	1	66
4335	NA	TRINITY_DN60220_c0_g4_i3	0.184669	0.10991	HERVH_consensus41_envputein	p1	803	124	8	0	0	0	0	0	0	+	146	1	133
3113	NA	TRINITY_DN60366_c3_g1_i6	0.330147	0.313075	HERVH_consensus41_polputein	p1	879	94	7	0	0	0	0	0	0	+	102	0	101
13q13,3	NA	TRINITY_DN60595_c0_g1_i6	0.0657786	0.171375	herv30_10330_2924_bre_polputein	p1	993	69	30	0	0	0	0	0	0	+	99	0	99
4713	NA	TRINITY_DN60751_c2_g1_i12	0	0	HERVH_consensus41_polputein	p1	1139	76	13	0	0	0	0	0	0	+	121	32	121
3651	NA	TRINITY_DN60751_c2_g1_i13	0.246686	1.13786	HERVH_consensus41_polputein	p1	1146	71	12	0	0	0	0	0	0	+	112	25	108
4713	NA	TRINITY_DN60751_c2_g1_i14	0	0	HERVH_consensus41_polputein	p1	1153	74	9	0	0	0	0	0	0	+	119	32	115
4713	NA	TRINITY_DN60751_c2_g1_i5	0.108216	0	HERVH_consensus41_polputein	p1	1161	74	9	0	0	0	0	0	0	+	118	31	114
2519	NA	TRINITY_DN61082_c2_g1_i2	0.085905	0.350377	hervfc_10650_100011_con_envputein	p2	1238	23	10	0	0	0	0	0	0	+	115	57	90
2519	NA	TRINITY_DN61082_c2_g1_i3	2.32136e-10	0.131124	hervfc_10650_100011_con_envputein	p2	1239	23	10	0	0	0	0	0	0	+	115	57	90
2519	ZNF138	TRINITY_DN61082_c2_g1_i4	0.0942691	0.0797589	HERVH_consensus41_envputein	p1	1240	36	19	0	0	0	0	0	0	+	391	257	312
2519	NA	TRINITY_DN61082_c2_g1_i5	0.0426236	0.154421	HERVH_consensus41_envputein	p1	1249	36	19	0	0	0	0	0	0	+	391	257	312
2519	NA	TRINITY_DN61082_c2_g1_i9	0	0.592113	HERVH_consensus41_envputein	p1	1258	36	19	0	0	0	0	0	0	+	344	210	265
4224	NA	TRINITY_DN61199_c2_g8_i1	0.116794	0	herv4_10410_100015_con_polputein	p1	1267	34	20	0	0	0	0	0	0	+	99	20	74
4335	NA	TRINITY_DN61830_c1_g3_i2	0.464056	0.109905	HERVH_consensus41_polputein	p1	1336	69	11	0	0	0	0	0	0	+	100	0	80
3107	NA	TRINITY_DN61830_c1_g3_i8	1.25529e-06	7.19534e-05	HERVH_consensus41_polputein	p1	1342	196	37	0	0	0	0	1	3	+	277	0	233
4796	ZNF8 - ERVK3-1	TRINITY_DN62072_c2_g2_i6	1.68096	2.42366	hml6_20060_100026_con_gagputein	p2	1379	100	28	0	0	0	0	0	0	+	188	6	134
4796	NR_144447	TRINITY_DN62072_c2_g2_i7	0	0.199487	hml3_20030_100023_con_polputein	p1	1386	21	4	0	0	0	0	0	0	+	191	135	160
4796	NR_144447	TRINITY_DN62338_c3_g2_i1	1.79664	0.773157	hml6_20060_100026_con_envputein	p3	1476	28	6	0	0	0	0	0	0	+	99	1	35
4796	ZNF8 - ERVK3-1	TRINITY_DN62338_c3_g2_i2	0.120367	1.14274	hml6_20060_100026_con_envputein	p1	1478	28	6	0	0	0	0	0	0	+	99	1	35
4796	ZNF8 - ERVK3-1	TRINITY_DN62338_c3_g2_i6	63.5861	41.7912	hml6_20060_100026_con_envputein	p2	1479	42	6	0	0	0	0	0	0	+	109	49	97
4796	ZNF8 - ERVK3-1	TRINITY_DN62338_c3_g2_i8	2.30262	2.29046	hml6_20060_100026_con_envputein	p1	1480	88	13	0	0	0	0	0	0	+	157	56	157
4051	NA	TRINITY_DN62382_c1_g2_i19	0	0.090442	herv30_10330_2924_bre_gagputein	p1	1489	43	12	0	0	0	0	0	0	+	117	61	116
4051	NA	TRINITY_DN62382_c1_g2_i7	0	0	herv30_10330_2924_bre_gagputein	p1	1501	43	12	0	0	0	0	0	0	+	156	100	155
4618	NA	TRINITY_DN62411_c1_g7_i1	0.261883	0.404612	harlequin_10220_877_bre_proputein	p1	1646	66	19	0	0	0	0	0	0	+	129	2	87
6245	NA	TRINITY_DN62659_c2_g3_i4	0	0	HERVH_consensus41_polputein	p1	1704	45	17	0	0	1	21	1	21	+	223	140	223
6245	NA	TRINITY_DN62659_c2_g3_i6	0.0658032	0.173809	HERVH_consensus41_polputein	p1	1722	45	17	0	0	1	21	1	21	+	223	140	223
4795	NA	TRINITY_DN62686_c1_g7_i1	0.185235	0.117567	HML8_exc_Pol	p1	1740	51	23	0	0	0	0	0	0	+	125	41	115
4655	NA	TRINITY_DN62722_c3_g4_i2	0	0.195344	hml3_20030_100023_con_polputein	p1	1753	106	22	0	0	1	21	2	24	+	165	6	155
4655	NA	TRINITY_DN62722_c3_g4_i3	0.986993	0.11576	hml3_20030_100023_con_polputein	p1	1755	107	21	0	0	1	21	2	24	+	193	6	155
4655	NA	TRINITY_DN62722_c3_g4_i4	0	0	hml3_20030_100023_con_polputein	p1	1757	114	24	0	0	1	21	2	24	+	165	6	165
4655	ZNF493	TRINITY_DN62722_c3_g4_i5	0	0.376685	hml3_20030_100023_con_polputein	p1	1759	107	21	0	0	1	21	2	24	+	198	6	155
4655	NA	TRINITY_DN62722_c3_g4_i6	0.13964	0.187085	hml3_20030_100023_con_polputein	p1	1761	116	22	0	0	1	21	2	24	+	165	6	165
1744	NA	TRINITY_DN62727_c0_g1_i13	0	0	HERVH_consensus41_gagputein:	p1	1769	84	8	0	0	1	1	3	8	+	101	8	101
1744	NA	TRINITY_DN62727_c0_g1_i16	0.299024	0.0945913	HERVH_consensus41_gagputein:	p1	1778	102	6	0	0	0	0	3	7	+	108	0	108
4618	NA	TRINITY_DN64533_c2_g12_i1	0.22847	0.406742	harlequin_10210_6022_bre_envputein	p2	2257	72	28	0	0	0	0	0	0	+	107	4	104
3170	NA	TRINITY_DN65597_c0_g3_i1	0.118194	0.0376526	herv4_10410_100015_con_polputein	p1	2464	46	7	0	0	1	2	1	3	+	105	49	104
3170	NA	TRINITY_DN65597_c0_g5_i1	0.106577	0.152471	herv4_10410_100015_con_polputein	p1	2467	19	4	0	0	0	0	0	0	+	144	64	87
4720	NA	TRINITY_DN66896_c1_g4_i3	0	0.226736	HERVH_consensus41_polputein	p1	2567	21	12	0	0	0	0	0	0	+	122	89	122
4655	NA	TRINITY_DN67236_c1_g1_i1	0	0	HML8_exc_Pol	p1	2622	45	20	0	0	0	0	0	0	+	112	1	66
4655	NA	TRINITY_DN67236_c1_g2_i25	0	0.0803758	HML8_exc_Pol	p1	2693	54	20	0	0	1	10	1	11	+	189	71	155
4655	NA	TRINITY_DN67236_c1_g2_i26	0.0196987	0.029678	HML8_exc_Pol	p1	2704	54	17	0	0	1	10	1	11	+	140	13	94
3170	NA	TRINITY_DN67292_c0_g10_i4	0.0963545	0.107118	harlequin_10220_2630_bre_polputein	p1	2756	19	3	0	0	0	0	0	0	+	99	0	22
3651	NA	TRINITY_DN67393_c0_g2_i3	0.0620507	0.251774	HERVH_consensus41_gagputein:	p1	2765	24	2	0	0	0	0	0	0	+	147	116	142
4444	NA	TRINITY_DN67670_c4_g1_i8	0.00212088	0	harlequin_10220_2630_bre_polputein	p1	2783	56	16	0	0	0	0	0	0	+	113	41	113
4444	NA	TRINITY_DN67943_c3_g2_i1	0.629898	1.9303	harlequin_10210_6022_bre_envputein	p1	3084	78	29	0	0	0	0	1	1	+	132	0	107
4655	NA	TRINITY_DN67968_c4_g1_i13	0	0.126602	HML8_exc_Pol	p2	3108	23	9	0	0	0	0	0	0	+	155	61	93
4595	NA	TRINITY_DN68003_c1_g1_i2	0.0309387	0.236674	HERVH_consensus41_polputein	p1	3247	111	47	0	0	0	0	1	2	+	184	0	158
